# Supplementary material for: Ethyl 1-(6-chloro-3-pyridylmeth­yl)-5-methyl-1H-1,2,3-triazole-4-carboxyl­ate
Source: Acta Crystallogr Sect E Struct Rep Online. 2008 Nov 13;64(Pt 12):o2351. doi: 10.1107/S1600536808034430 (PMC2959896; doi:10.1107/S1600536808034430)
Supplement: Supplementary file 1 [file e-64-o2351-sup1.cif]

##############################################################################
###                                                                        ###
###        Electronic paper (Acta Crystallographica Section E)             ###
###                                                                        ###
##############################################################################
#                                                                            #
# This CIF contains the data in a paper accepted for publication in Acta     #
# Crystallographica Section E. It conforms to the requirements of Notes      #
# for Authors for Section E, and has been peer reviewed under the auspices   #
# of the IUCr Commission on Journals.                                        #
#                                                                            #
# Full details of the Crystallographic Information File format               #
# are given in the paper "The Crystallographic Information File (CIF):       #
# a New Standard Archive File for Crystallography" by S. R. Hall, F. H.      #
# Allen and I. D. Brown [Acta Cryst. (1991), A47, 655-685].                  #
#                                                                            #
# The current version of the core CIF dictionary is obtainable from          #
# ftp://ftp.iucr.org/pub/cif_core.dic. The current version number is 2.4.    #
#                                                                            #
# Software is freely available for graphical display of the structure(s) in  #
# this CIF.  For information consult the CIF home page http://www.iucr.org/  #
# cif/home.html                                                              #
#                                                                            #
# This file may be used for bona fide research purposes within the           #
# scientific community so long as proper attribution is given to the journal # 
# article from which it was obtained.                                        #
#                                                                            #
##############################################################################
                                             
data_global
_audit_creation_method     SHELXL-97
_journal_date_recd_electronic     2008-10-17
_journal_date_accepted     2008-10-21
_journal_name_full     'Acta Crystallographica, Section E'
_journal_year     2008
_journal_volume     64
_journal_issue     12
_journal_page_first     o2351
_journal_page_last     o2351
_journal_paper_category     QO
_journal_coeditor_code     AT2655
_publ_contact_author_name     'Liu Wen-Ju'
_publ_contact_author_address
; Department of Chemistry and Life Science, Xianning College, Xianning
 437100
  P.R. China
;
_publ_contact_author_email     lwj_018@yahoo.com.cn
_publ_contact_author_fax     '86 715 8338072'
_publ_contact_author_phone     '86 13687147581'
_publ_section_title
;
Ethyl
1-(6-chloro-3-pyridylmethyl)-5-methyl-1<i>H</i>-1,2,3-triazole-4-carboxylate
;
loop_
    _publ_author_name
    _publ_author_footnote
    _publ_author_address
    'Tian-Jia Hua' .
;
Department of Medicinal Chemistry
Yunyang Medical College
Shiyan 442000
People's Republic of China
;
    'Feng-Mei Sun' .
;
School of Chemistry and Chemical Engineering,
Henan Institute of Science and Technology,
Xinxiang, 453003, People's Republic of China
;
    'Liu, Wen-Ju' .
;
Department of Chemistry and Life Science
Xianning College
Xianning 4371000
People's Republic of China
;
    'Qu, Yong-Nian' .
;
Department of Medicinal Chemistry
Yunyang Medical College
Shiyan 442000
People's Republic of China
;
data_I
_audit_creation_method     SHELXL-97
_chemical_name_systematic
;
Ethyl 1-(6-chloro-3-pyridylmethyl)-5-methyl-1<i>H</i>-1,2,3-
triazole-4-carboxylate
;
_chemical_name_common     ?
_chemical_formula_moiety     'C12 H13 Cl N4 O2'
_chemical_formula_sum     'C12 H13 Cl N4 O2'
_chemical_formula_iupac     'C12 H13 Cl N4 O2'
_chemical_formula_weight     280.71
_chemical_melting_point     ?
_symmetry_cell_setting     monoclinic
_symmetry_space_group_name_H-M     'P 21/c'
_symmetry_space_group_name_Hall     '-P 2ybc'
loop_
    _symmetry_equiv_pos_as_xyz
    'x, y, z'
    '-x, y+1/2, -z+1/2'
    '-x, -y, -z'
    'x, -y-1/2, z-1/2'
_cell_length_a     24.984(4)
_cell_length_b     4.3919(8)
_cell_length_c     12.040(2)
_cell_angle_alpha     90.00
_cell_angle_beta     94.415(2)
_cell_angle_gamma     90.00
_cell_volume     1317.2(4)
_cell_formula_units_Z     4
_cell_measurement_reflns_used     3288
_cell_measurement_theta_min     3.27
_cell_measurement_theta_max     25.53
_cell_measurement_temperature     291(2)
_exptl_crystal_description     block
_exptl_crystal_colour     colourless
_exptl_crystal_size_max     0.46
_exptl_crystal_size_mid     0.38
_exptl_crystal_size_min     0.33
_exptl_crystal_density_diffrn     1.416
_exptl_crystal_density_meas     ?
_exptl_crystal_density_method     'not measured'
_exptl_crystal_F_000     584
_exptl_absorpt_coefficient_mu     0.294
_exptl_absorpt_correction_type     none
_exptl_absorpt_process_details     ?
_exptl_absorpt_correction_T_min     0.8662
_exptl_absorpt_correction_T_max     0.9088
_exptl_special_details
;
;
_diffrn_ambient_temperature     291(2)
_diffrn_radiation_type     MoK\a
_diffrn_radiation_wavelength     0.71073
_diffrn_radiation_source     'fine-focus sealed tube'
_diffrn_radiation_monochromator     graphite
_diffrn_measurement_device_type     'Bruker SMART APEX CCD area-detector'
_diffrn_measurement_method     '\f and \w'
_diffrn_detector_area_resol_mean     ?
_diffrn_reflns_number     9219
_diffrn_reflns_av_R_equivalents     0.0226
_diffrn_reflns_av_sigmaI/netI     0.0195
_diffrn_reflns_theta_min     3.27
_diffrn_reflns_theta_max     25.50
_diffrn_reflns_theta_full     25.50
_diffrn_measured_fraction_theta_max     0.996
_diffrn_measured_fraction_theta_full     0.996
_diffrn_reflns_limit_h_min     -30
_diffrn_reflns_limit_h_max     29
_diffrn_reflns_limit_k_min     -5
_diffrn_reflns_limit_k_max     5
_diffrn_reflns_limit_l_min     -14
_diffrn_reflns_limit_l_max     14
_diffrn_standards_number     0
_diffrn_standards_interval_count     ?
_diffrn_standards_interval_time     ?
_diffrn_standards_decay_%     ?
_refine_special_details
;
Refinement of <i>F</i>^2^ against ALL reflections. The weighted <i>R</i>-factor
<i>wR</i> and goodness of fit <i>S</i> are based on <i>F</i>^2^, conventional
<i>R</i>-factors <i>R</i> are based on <i>F</i>, with <i>F</i> set to zero for
negative <i>F</i>^2^. The threshold expression of <i>F</i>^2^ >
\s(<i>F</i>^2^) is used only for calculating <i>R</i>-factors(gt) <i>etc</i>.
and is not relevant to the choice of reflections for refinement.
<i>R</i>-factors based on <i>F</i>^2^ are statistically about twice as large
as those based on <i>F</i>, and <i>R</i>- factors based on ALL data will be
even larger.
;
_reflns_number_total     2450
_reflns_number_gt     1991
_reflns_threshold_expression     I>2\s(I)
_refine_ls_structure_factor_coef     Fsqd
_refine_ls_matrix_type     full
_refine_ls_R_factor_all     0.0498
_refine_ls_R_factor_gt     0.0388
_refine_ls_wR_factor_gt     0.0979
_refine_ls_wR_factor_ref     0.1051
_refine_ls_goodness_of_fit_ref     1.050
_refine_ls_restrained_S_all     1.050
_refine_ls_number_reflns     2450
_refine_ls_number_parameters     174
_refine_ls_number_restraints     0
_refine_ls_hydrogen_treatment     constr
_refine_ls_weighting_scheme     calc
_refine_ls_weighting_details
         'calc w=1/[\s^2^(Fo^2^)+(0.0461P)^2^+0.4886P] where P=(Fo^2^+2Fc^2^)/3'
_atom_sites_solution_hydrogens     geom
_atom_sites_solution_primary     direct
_atom_sites_solution_secondary     difmap
_refine_ls_shift/su_max     0.000
_refine_ls_shift/su_mean     0.000
_refine_diff_density_max     0.185
_refine_diff_density_min     -0.229
_refine_ls_extinction_method     none
_refine_ls_extinction_coef     ?
loop_
    _atom_type_symbol
    _atom_type_description
    _atom_type_scat_dispersion_real
    _atom_type_scat_dispersion_imag
    _atom_type_scat_source
    'C' 'C' 0.0033 0.0016
                         'International Tables Vol C Tables 4.2.6.8 and 6.1.1.4'
    'H' 'H' 0.0000 0.0000
                         'International Tables Vol C Tables 4.2.6.8 and 6.1.1.4'
    'N' 'N' 0.0061 0.0033
                         'International Tables Vol C Tables 4.2.6.8 and 6.1.1.4'
    'O' 'O' 0.0106 0.0060
                         'International Tables Vol C Tables 4.2.6.8 and 6.1.1.4'
    'Cl' 'Cl' 0.1484 0.1585
                         'International Tables Vol C Tables 4.2.6.8 and 6.1.1.4'
_computing_data_collection     'SMART (Bruker, 2000)'
_computing_cell_refinement     'SAINT (Bruker, 2000)'
_computing_data_reduction     'SAINT (Bruker, 2000)'
_computing_structure_solution     'SHELXS97 (Sheldrick, 2008)'
_computing_structure_refinement     'SHELXL97 (Sheldrick, 2008)'
_computing_molecular_graphics     'SHELXTL (Sheldrick, 2008)'
_computing_publication_material     'SHELXTL (Sheldrick, 2008)'
loop_
    _atom_site_type_symbol
    _atom_site_label
    _atom_site_fract_x
    _atom_site_fract_y
    _atom_site_fract_z
    _atom_site_U_iso_or_equiv
    _atom_site_adp_type
    _atom_site_calc_flag
    _atom_site_refinement_flags
    _atom_site_occupancy
    _atom_site_disorder_assembly
    _atom_site_disorder_group
    Cl Cl1 0.46436(2) 0.66788(16) 0.65329(5) 0.0704(2) Uani d . 1 . .
    O O1 0.11409(5) 0.5500(3) 0.20263(11) 0.0531(4) Uani d . 1 . .
    O O2 0.09737(6) 0.7643(4) 0.36514(13) 0.0737(5) Uani d . 1 . .
    N N1 0.37666(7) 0.9857(5) 0.61900(13) 0.0649(5) Uani d . 1 . .
    N N2 0.25163(6) 1.1289(3) 0.32725(12) 0.0424(4) Uani d . 1 . .
    N N3 0.25643(6) 0.9861(4) 0.22765(12) 0.0489(4) Uani d . 1 . .
    N N4 0.21318(6) 0.8240(4) 0.20603(13) 0.0471(4) Uani d . 1 . .
    C C1 0.41512(7) 0.8561(5) 0.56801(16) 0.0484(5) Uani d . 1 . .
    C C2 0.41911(8) 0.8610(6) 0.45476(17) 0.0593(6) Uani d . 1 . .
    H H2 0.4473 0.7647 0.4228 0.071 Uiso calc R 1 . .
    C C3 0.37992(8) 1.0133(6) 0.39049(16) 0.0576(6) Uani d . 1 . .
    H H3 0.3814 1.0215 0.3136 0.069 Uiso calc R 1 . .
    C C4 0.33851(7) 1.1538(4) 0.43968(14) 0.0426(4) Uani d . 1 . .
    C C5 0.33924(9) 1.1340(6) 0.55394(16) 0.0625(6) Uani d . 1 . .
    H H5 0.3118 1.2305 0.5885 0.075 Uiso calc R 1 . .
    C C6 0.29525(8) 1.3267(5) 0.37236(17) 0.0507(5) Uani d . 1 . .
    H H6A 0.2806 1.4811 0.4191 0.061 Uiso calc R 1 . .
    H H6B 0.3109 1.4293 0.3113 0.061 Uiso calc R 1 . .
    C C7 0.20468(7) 1.0550(4) 0.36960(14) 0.0415(4) Uani d . 1 . .
    C C8 0.18046(7) 0.8611(4) 0.29077(14) 0.0413(4) Uani d . 1 . .
    C C9 0.18798(9) 1.1716(5) 0.47790(16) 0.0597(6) Uani d . 1 . .
    H H9A 0.2023 1.0422 0.5372 0.090 Uiso calc R 1 . .
    H H9B 0.1495 1.1728 0.4764 0.090 Uiso calc R 1 . .
    H H9C 0.2013 1.3748 0.4899 0.090 Uiso calc R 1 . .
    C C10 0.12697(8) 0.7226(5) 0.29187(16) 0.0477(5) Uani d . 1 . .
    C C11 0.06017(8) 0.4189(6) 0.19684(19) 0.0606(6) Uani d . 1 . .
    H H11A 0.0336 0.5791 0.1999 0.073 Uiso calc R 1 . .
    H H11B 0.0567 0.2824 0.2592 0.073 Uiso calc R 1 . .
    C C12 0.05159(10) 0.2481(6) 0.0894(2) 0.0700(7) Uani d . 1 . .
    H H12A 0.0555 0.3845 0.0283 0.105 Uiso calc R 1 . .
    H H12B 0.0161 0.1623 0.0833 0.105 Uiso calc R 1 . .
    H H12C 0.0776 0.0878 0.0878 0.105 Uiso calc R 1 . .
loop_
    _atom_site_aniso_label
    _atom_site_aniso_U_11
    _atom_site_aniso_U_22
    _atom_site_aniso_U_33
    _atom_site_aniso_U_12
    _atom_site_aniso_U_13
    _atom_site_aniso_U_23
    Cl1 0.0538(3) 0.0928(5) 0.0629(4) 0.0083(3) -0.0057(2) 0.0110(3)
    O1 0.0436(7) 0.0630(9) 0.0533(8) -0.0077(6) 0.0074(6) -0.0061(7)
    O2 0.0623(9) 0.1011(13) 0.0607(9) -0.0154(9) 0.0240(8) -0.0149(9)
    N1 0.0567(10) 0.1005(15) 0.0377(9) 0.0146(10) 0.0050(8) -0.0002(10)
    N2 0.0477(8) 0.0423(8) 0.0367(8) 0.0002(7) 0.0010(6) 0.0047(7)
    N3 0.0515(9) 0.0565(10) 0.0392(8) -0.0032(8) 0.0071(7) -0.0004(7)
    N4 0.0486(9) 0.0538(10) 0.0391(8) -0.0028(8) 0.0047(7) -0.0002(7)
    C1 0.0432(10) 0.0573(12) 0.0444(10) -0.0048(9) 0.0015(8) 0.0010(9)
    C2 0.0496(11) 0.0821(16) 0.0476(11) 0.0122(11) 0.0130(9) -0.0023(11)
    C3 0.0568(12) 0.0809(16) 0.0362(10) 0.0054(11) 0.0110(9) 0.0024(10)
    C4 0.0457(10) 0.0429(10) 0.0392(10) -0.0068(8) 0.0029(7) -0.0024(8)
    C5 0.0570(12) 0.0909(17) 0.0404(11) 0.0193(12) 0.0078(9) -0.0083(11)
    C6 0.0559(11) 0.0436(11) 0.0515(11) -0.0048(9) -0.0017(9) 0.0015(9)
    C7 0.0480(10) 0.0422(10) 0.0342(9) 0.0067(8) 0.0022(7) 0.0066(8)
    C8 0.0448(10) 0.0443(10) 0.0349(9) 0.0038(8) 0.0034(7) 0.0052(8)
    C9 0.0690(13) 0.0692(15) 0.0416(11) 0.0010(12) 0.0092(9) -0.0065(10)
    C10 0.0468(10) 0.0517(11) 0.0447(10) 0.0020(9) 0.0050(8) 0.0046(9)
    C11 0.0448(11) 0.0683(14) 0.0692(14) -0.0100(10) 0.0085(10) -0.0011(11)
    C12 0.0587(13) 0.0816(17) 0.0690(15) -0.0187(12) 0.0004(11) -0.0038(13)
_geom_special_details
;
All e.s.d.'s (except the e.s.d. in the dihedral angle between two l.s. planes)
are estimated using the full covariance matrix. The cell e.s.d.'s are taken
into account individually in the estimation of e.s.d.'s in distances, angles
and torsion angles; correlations between e.s.d.'s in cell parameters are only
used when they are defined by crystal symmetry. An approximate (isotropic)
treatment of cell e.s.d.'s is used for estimating e.s.d.'s involving l.s.
planes.
;
loop_
    _geom_bond_atom_site_label_1
    _geom_bond_atom_site_label_2
    _geom_bond_site_symmetry_2
    _geom_bond_distance
    _geom_bond_publ_flag
    Cl1 C1 . 1.748(2) ?
    O1 C10 . 1.334(2) ?
    O1 C11 . 1.462(2) ?
    O2 C10 . 1.208(2) ?
    N1 C1 . 1.310(3) ?
    N1 C5 . 1.341(3) ?
    N2 C7 . 1.354(2) ?
    N2 N3 . 1.367(2) ?
    N2 C6 . 1.465(2) ?
    N3 N4 . 1.303(2) ?
    N4 C8 . 1.365(2) ?
    C1 C2 . 1.375(3) ?
    C2 C3 . 1.374(3) ?
    C2 H2 . 0.9300 ?
    C3 C4 . 1.377(3) ?
    C3 H3 . 0.9300 ?
    C4 C5 . 1.377(3) ?
    C4 C6 . 1.505(3) ?
    C5 H5 . 0.9300 ?
    C6 H6A . 0.9700 ?
    C6 H6B . 0.9700 ?
    C7 C8 . 1.380(3) ?
    C7 C9 . 1.490(3) ?
    C8 C10 . 1.469(3) ?
    C9 H9A . 0.9600 ?
    C9 H9B . 0.9600 ?
    C9 H9C . 0.9600 ?
    C11 C12 . 1.496(3) ?
    C11 H11A . 0.9700 ?
    C11 H11B . 0.9700 ?
    C12 H12A . 0.9600 ?
    C12 H12B . 0.9600 ?
    C12 H12C . 0.9600 ?
loop_
    _geom_angle_atom_site_label_1
    _geom_angle_atom_site_label_2
    _geom_angle_atom_site_label_3
    _geom_angle_site_symmetry_1
    _geom_angle_site_symmetry_3
    _geom_angle
    _geom_angle_publ_flag
    C10 O1 C11 . . 115.24(15) ?
    C1 N1 C5 . . 116.16(17) ?
    C7 N2 N3 . . 110.96(15) ?
    C7 N2 C6 . . 130.06(16) ?
    N3 N2 C6 . . 118.97(15) ?
    N4 N3 N2 . . 107.36(14) ?
    N3 N4 C8 . . 108.69(15) ?
    N1 C1 C2 . . 124.75(19) ?
    N1 C1 Cl1 . . 116.01(15) ?
    C2 C1 Cl1 . . 119.23(16) ?
    C3 C2 C1 . . 117.59(18) ?
    C3 C2 H2 . . 121.2 ?
    C1 C2 H2 . . 121.2 ?
    C2 C3 C4 . . 120.15(18) ?
    C2 C3 H3 . . 119.9 ?
    C4 C3 H3 . . 119.9 ?
    C5 C4 C3 . . 116.66(18) ?
    C5 C4 C6 . . 121.56(17) ?
    C3 C4 C6 . . 121.77(17) ?
    N1 C5 C4 . . 124.68(19) ?
    N1 C5 H5 . . 117.7 ?
    C4 C5 H5 . . 117.7 ?
    N2 C6 C4 . . 112.53(15) ?
    N2 C6 H6A . . 109.1 ?
    C4 C6 H6A . . 109.1 ?
    N2 C6 H6B . . 109.1 ?
    C4 C6 H6B . . 109.1 ?
    H6A C6 H6B . . 107.8 ?
    N2 C7 C8 . . 103.62(15) ?
    N2 C7 C9 . . 123.82(17) ?
    C8 C7 C9 . . 132.56(18) ?
    N4 C8 C7 . . 109.36(16) ?
    N4 C8 C10 . . 123.69(16) ?
    C7 C8 C10 . . 126.89(16) ?
    C7 C9 H9A . . 109.5 ?
    C7 C9 H9B . . 109.5 ?
    H9A C9 H9B . . 109.5 ?
    C7 C9 H9C . . 109.5 ?
    H9A C9 H9C . . 109.5 ?
    H9B C9 H9C . . 109.5 ?
    O2 C10 O1 . . 123.45(18) ?
    O2 C10 C8 . . 123.52(19) ?
    O1 C10 C8 . . 113.02(16) ?
    O1 C11 C12 . . 107.99(17) ?
    O1 C11 H11A . . 110.1 ?
    C12 C11 H11A . . 110.1 ?
    O1 C11 H11B . . 110.1 ?
    C12 C11 H11B . . 110.1 ?
    H11A C11 H11B . . 108.4 ?
    C11 C12 H12A . . 109.5 ?
    C11 C12 H12B . . 109.5 ?
    H12A C12 H12B . . 109.5 ?
    C11 C12 H12C . . 109.5 ?
    H12A C12 H12C . . 109.5 ?
    H12B C12 H12C . . 109.5 ?
loop_
    _geom_torsion_atom_site_label_1
    _geom_torsion_atom_site_label_2
    _geom_torsion_atom_site_label_3
    _geom_torsion_atom_site_label_4
    _geom_torsion_site_symmetry_1
    _geom_torsion_site_symmetry_2
    _geom_torsion_site_symmetry_3
    _geom_torsion_site_symmetry_4
    _geom_torsion
    _geom_torsion_publ_flag
    C7 N2 N3 N4 . . . . 0.3(2) ?
    C6 N2 N3 N4 . . . . 179.64(15) ?
    N2 N3 N4 C8 . . . . 0.0(2) ?
    C5 N1 C1 C2 . . . . -0.5(3) ?
    C5 N1 C1 Cl1 . . . . 179.07(18) ?
    N1 C1 C2 C3 . . . . 0.1(4) ?
    Cl1 C1 C2 C3 . . . . -179.46(17) ?
    C1 C2 C3 C4 . . . . -0.1(3) ?
    C2 C3 C4 C5 . . . . 0.5(3) ?
    C2 C3 C4 C6 . . . . 179.1(2) ?
    C1 N1 C5 C4 . . . . 1.0(4) ?
    C3 C4 C5 N1 . . . . -1.0(4) ?
    C6 C4 C5 N1 . . . . -179.6(2) ?
    C7 N2 C6 C4 . . . . 93.0(2) ?
    N3 N2 C6 C4 . . . . -86.3(2) ?
    C5 C4 C6 N2 . . . . -96.2(2) ?
    C3 C4 C6 N2 . . . . 85.3(2) ?
    N3 N2 C7 C8 . . . . -0.43(19) ?
    C6 N2 C7 C8 . . . . -179.72(17) ?
    N3 N2 C7 C9 . . . . 179.32(17) ?
    C6 N2 C7 C9 . . . . 0.0(3) ?
    N3 N4 C8 C7 . . . . -0.3(2) ?
    N3 N4 C8 C10 . . . . 177.11(17) ?
    N2 C7 C8 N4 . . . . 0.5(2) ?
    C9 C7 C8 N4 . . . . -179.3(2) ?
    N2 C7 C8 C10 . . . . -176.87(17) ?
    C9 C7 C8 C10 . . . . 3.4(3) ?
    C11 O1 C10 O2 . . . . 1.9(3) ?
    C11 O1 C10 C8 . . . . -177.09(17) ?
    N4 C8 C10 O2 . . . . -177.4(2) ?
    C7 C8 C10 O2 . . . . -0.4(3) ?
    N4 C8 C10 O1 . . . . 1.6(3) ?
    C7 C8 C10 O1 . . . . 178.57(17) ?
    C10 O1 C11 C12 . . . . 176.97(19) ?
loop_
    _geom_hbond_atom_site_label_D
    _geom_hbond_atom_site_label_H
    _geom_hbond_atom_site_label_A
    _geom_hbond_site_symmetry_A
    _geom_hbond_distance_DH
    _geom_hbond_distance_HA
    _geom_hbond_distance_DA
    _geom_hbond_angle_DHA
    _geom_hbond_publ_flag
    C5 H5 N3 4_586 0.93 2.57 3.479(3) 164 yes
    C9 H9A N4 4_576 0.96 2.59 3.523(3) 164 yes
    C9 H9B O2 . 0.96 2.54 3.114(3) 119 yes
