# Supplementary material for: Ethyl 1-(6-chloro-3-pyridylmeth­yl)-5-methyl-1H-1,2,3-triazole-4-carboxyl­ate
Source: Acta Crystallogr Sect E Struct Rep Online. 2008 Nov 13;64(Pt 12):o2351. doi: 10.1107/S1600536808034430 (PMC2959896; doi:10.1107/S1600536808034430)
Supplement: Supplementary file 2 [file e-64-o2351-Isup2.hkl]

# 
# h,k,l, Fc-squared, Fo-squared, sigma(Fo-squared) and status flag 
# 
data_I
_shelx_title ' A in P2(1)/c' 
_shelx_refln_list_code          4 
_shelx_F_calc_maximum      154.70 
_exptl_crystal_F_000       584.00 
_reflns_d_resolution_high  0.8255 
 
loop_ 
 _symmetry_equiv_pos_as_xyz 
 'x, y, z' 
 '-x, y+1/2, -z+1/2' 
 '-x, -y, -z' 
 'x, -y-1/2, z-1/2' 
 
_cell_length_a    24.9837 
_cell_length_b     4.3919 
_cell_length_c    12.0404 
_cell_angle_alpha  90.000 
_cell_angle_beta   94.415 
_cell_angle_gamma  90.000 
 
_shelx_F_squared_multiplier     1.000 
 
loop_ 
 _refln_index_h 
 _refln_index_k 
 _refln_index_l 
 _refln_F_squared_calc 
 _refln_F_squared_meas 
 _refln_F_squared_sigma 
 _refln_observed_status 
   4   0   0     1156.37     1089.54     26.57 o 
   5   0   0       39.00       38.26      1.71 o 
   6   0   0     3101.46     3030.67     32.34 o 
   7   0   0     2845.82     2765.55     29.75 o 
   8   0   0      313.43      298.86      4.36 o 
   9   0   0      762.17      677.90      8.49 o 
  10   0   0        5.17        5.78      0.83 o 
  11   0   0      854.38      862.40     12.98 o 
  12   0   0     1985.07     1862.38     21.29 o 
  13   0   0      472.09      522.54      8.95 o 
  14   0   0     2472.38     2416.89     34.18 o 
  15   0   0     1685.19     1613.85     30.67 o 
  16   0   0        9.27       19.40      1.58 o 
  17   0   0      756.55      761.74     10.64 o 
  18   0   0      102.69       98.99      3.21 o 
  19   0   0      674.00      654.54      9.85 o 
  20   0   0        3.78        9.32      1.60 o 
  21   0   0       57.64       60.52      2.88 o 
  22   0   0      199.59      202.03      6.33 o 
  23   0   0       30.47       41.30      3.38 o 
  24   0   0      747.10      808.06     15.42 o 
  25   0   0      971.94      981.46     43.49 o 
  26   0   0       11.89       18.24      2.86 o 
  27   0   0       13.19       18.29      3.98 o 
  28   0   0        5.67        9.87      3.37 o 
  29   0   0       11.01       16.87      4.19 o 
  30   0   0        5.67       10.59      3.91 o 
   1   1   0       25.71       16.32      0.68 o 
   2   1   0      439.72      464.71      5.36 o 
   3   1   0     7523.82     7436.30     60.01 o 
   4   1   0    12593.41    11846.36     95.12 o 
   5   1   0      722.28      657.29      6.28 o 
   6   1   0     5651.85     5385.44     43.90 o 
   7   1   0     1008.54      924.19      9.13 o 
   8   1   0     1925.23     1798.36     14.26 o 
   9   1   0       35.69       30.70      0.98 o 
  10   1   0       15.38       19.15      0.86 o 
  11   1   0     2449.88     2532.21     19.92 o 
  12   1   0       45.94       63.11      1.54 o 
  13   1   0      256.37      230.34      3.08 o 
  14   1   0       94.04       81.42      1.82 o 
  15   1   0      141.29      138.51      2.44 o 
  16   1   0        4.87        7.58      0.95 o 
  17   1   0       97.48       92.09      2.73 o 
  18   1   0        5.71        4.71      0.86 o 
  19   1   0       81.10      100.53      3.82 o 
  20   1   0      642.53      654.73      9.03 o 
  21   1   0     1162.16     1164.06     13.93 o 
  22   1   0       29.09       38.11      2.32 o 
  23   1   0       26.87       33.51      2.28 o 
  24   1   0       35.96       38.97      3.92 o 
  25   1   0       12.02        8.61      2.05 o 
  26   1   0       10.34       11.62      2.12 o 
  27   1   0       10.58        9.91      2.24 o 
  28   1   0       21.04       17.23      5.57 o 
  29   1   0       21.12       17.22      3.29 o 
   0   2   0      356.35      335.67      5.20 o 
   1   2   0       36.81       37.98      1.16 o 
   2   2   0      603.86      587.93      7.05 o 
   3   2   0      598.27      575.30      5.50 o 
   4   2   0      102.93      101.30      2.13 o 
   5   2   0      596.43      536.28      5.93 o 
   6   2   0      230.69      228.43      3.37 o 
   7   2   0       37.69       21.53      1.19 o 
   8   2   0     1255.14     1178.40     11.32 o 
   9   2   0      404.23      441.55      5.42 o 
  10   2   0        0.63        0.59      0.91 o 
  11   2   0       20.02       24.35      1.35 o 
  12   2   0        0.02        1.48      0.83 o 
  13   2   0       10.13       14.53      1.25 o 
  14   2   0        0.06        2.17      0.99 o 
  15   2   0       22.74       30.60      1.68 o 
  16   2   0      612.82      596.71      8.38 o 
  17   2   0      314.41      299.52      5.51 o 
  18   2   0       57.38       56.93      2.63 o 
  19   2   0       24.77       21.04      1.88 o 
  20   2   0        3.66        2.98      1.33 o 
  21   2   0       25.22       26.11      2.08 o 
  22   2   0      126.50      118.98      5.02 o 
  23   2   0       30.67       29.01      2.78 o 
  24   2   0        0.34        2.20      1.72 o 
  25   2   0       18.43       15.49      5.47 o 
  26   2   0        3.66        3.59      2.02 o 
  27   2   0       24.98       20.22      3.62 o 
   1   3   0      107.23      117.87      2.31 o 
   2   3   0       33.01       38.46      1.87 o 
   3   3   0       39.17       42.66      1.99 o 
   4   3   0       15.56       17.23      1.31 o 
   5   3   0        1.47        2.79      0.97 o 
   6   3   0        9.63       12.49      1.53 o 
   7   3   0        8.55       12.81      1.29 o 
   8   3   0      204.12      186.93      3.56 o 
   9   3   0        7.97        6.42      1.17 o 
  10   3   0        0.02       -0.84      0.98 o 
  11   3   0        0.35        0.43      1.07 o 
  12   3   0       26.31       29.10      1.81 o 
  13   3   0        3.17        2.12      1.20 o 
  14   3   0        4.86        3.18      1.44 o 
  15   3   0       18.60       22.01      1.95 o 
  16   3   0      123.21      110.20      4.15 o 
  17   3   0        0.36        0.54      1.58 o 
  18   3   0        2.89        4.42      1.68 o 
  19   3   0        0.75        1.44      1.65 o 
  20   3   0        6.83        6.18      2.84 o 
  21   3   0       28.99       36.23      3.12 o 
  22   3   0        1.25        4.19      1.93 o 
  23   3   0       11.32       15.39      2.51 o 
  24   3   0        6.87        7.53      3.19 o 
   0   4   0       74.25       83.50      4.26 o 
   1   4   0       88.83       95.79      3.18 o 
   2   4   0       11.59       11.38      1.60 o 
   3   4   0        2.73        3.57      1.34 o 
   4   4   0       37.24       42.43      2.37 o 
   5   4   0       28.65       29.61      2.13 o 
   6   4   0       14.94       14.80      1.66 o 
   7   4   0        0.48        0.37      1.30 o 
   8   4   0      151.19      154.43      3.65 o 
   9   4   0       10.42       13.44      1.85 o 
  10   4   0        8.63        8.49      2.16 o 
  11   4   0        2.85        0.63      3.07 o 
  12   4   0      106.32       90.38      4.09 o 
  13   4   0        5.60        4.26      1.85 o 
  14   4   0        0.29        1.89      1.81 o 
  15   4   0       11.66       11.20      2.32 o 
  16   4   0       34.15       28.75      3.01 o 
  17   4   0       47.09       49.64      3.57 o 
  18   4   0       10.29       14.04      2.58 o 
  19   4   0       11.95       15.66      4.85 o 
   1   5   0        4.43        6.20      2.13 o 
   2   5   0        0.22       -0.63      2.02 o 
   3   5   0        8.68        6.82      2.19 o 
   4   5   0      105.36       93.01      8.47 o 
   5   5   0       28.61       35.78      3.32 o 
   6   5   0       43.22       31.84      3.07 o 
   7   5   0       39.92       47.31      3.46 o 
   8   5   0        0.54       -3.00      2.13 o 
   9   5   0       30.85       21.96      3.66 o 
  10   5   0        5.62        4.99      2.66 o 
 -29   1   1        4.34       -0.19      4.34 o 
 -28   1   1       25.25       19.31      3.31 o 
 -27   1   1       64.11       63.89     13.28 o 
 -26   1   1        0.92        2.74      2.56 o 
 -25   1   1       75.42       74.94      3.67 o 
 -24   1   1       27.10       26.18      2.16 o 
 -23   1   1        8.64        6.92      1.65 o 
 -22   1   1       17.68       23.22      1.96 o 
 -21   1   1      179.15      180.93      4.25 o 
 -20   1   1       30.68       30.16      1.60 o 
 -19   1   1      569.10      588.31      6.96 o 
 -18   1   1       91.25       91.75      2.62 o 
 -17   1   1      111.01      111.44      2.15 o 
 -16   1   1      164.47      186.31      2.71 o 
 -15   1   1        0.03       -0.66      0.68 o 
 -14   1   1        0.94        2.35      0.62 o 
 -13   1   1     1955.54     2013.36     16.37 o 
 -12   1   1       39.26       29.91      1.17 o 
 -11   1   1       44.34       45.42      1.30 o 
 -10   1   1     1198.15     1162.26      9.80 o 
  -9   1   1      512.64      440.73      4.36 o 
  -8   1   1      613.69      603.28      5.48 o 
  -7   1   1     1529.40     1521.89     13.39 o 
  -6   1   1      443.92      411.67      5.36 o 
  -5   1   1       46.50       48.17      1.21 o 
  -4   1   1       48.91       41.43      1.11 o 
  -3   1   1     7885.02     7999.45     64.50 o 
  -2   1   1        0.53       -0.61      0.41 o 
  -1   1   1     2914.81     2934.49     24.23 o 
   0   1   1     7329.34     7419.46     80.63 o 
   1   1   1      558.92      560.79      4.85 o 
   2   1   1     1272.37     1219.36      9.69 o 
   3   1   1     1694.18     1679.97     26.84 o 
   4   1   1    15501.74    15031.16    130.74 o 
   5   1   1     9117.10     8926.23     98.79 o 
   6   1   1       70.70       85.24      1.44 o 
   7   1   1      201.73      192.36      2.31 o 
   8   1   1      191.22      209.14      2.52 o 
   9   1   1      210.21      180.19      2.36 o 
  10   1   1      279.28      281.67      3.26 o 
  11   1   1      432.68      474.06      5.76 o 
  12   1   1      245.97      280.11      3.41 o 
  13   1   1        1.26        0.01      0.58 o 
  14   1   1        4.09        2.35      0.70 o 
  15   1   1        0.18       -0.45      0.68 o 
  16   1   1     1323.74     1291.47     16.41 o 
  17   1   1        5.40        3.82      1.02 o 
  18   1   1        5.44        5.36      1.15 o 
  19   1   1      291.75      282.10      5.38 o 
  20   1   1        2.13        3.93      1.32 o 
  21   1   1       13.41       18.91      1.82 o 
  22   1   1       78.78       65.37      2.79 o 
  23   1   1      102.47      100.87      9.99 o 
  24   1   1      257.56      271.52      9.40 o 
  25   1   1        0.57        2.18      1.62 o 
  26   1   1        3.90        2.12      1.66 o 
  27   1   1        3.46        6.25      1.99 o 
  28   1   1       49.12       53.52      3.62 o 
  29   1   1      102.12      107.01      4.76 o 
 -28   2   1       14.66       15.09      3.43 o 
 -27   2   1        4.28        2.26      3.83 o 
 -26   2   1        1.15        2.48      1.91 o 
 -25   2   1       54.63       63.21      6.47 o 
 -24   2   1       36.20       43.85      3.25 o 
 -23   2   1       56.90       59.00      3.51 o 
 -22   2   1       34.03       34.63      7.50 o 
 -21   2   1       19.89       12.69      2.10 o 
 -20   2   1        0.68       -0.65      1.73 o 
 -19   2   1       11.12       14.61      3.32 o 
 -18   2   1       35.24       39.59      2.35 o 
 -17   2   1      478.14      477.25      6.43 o 
 -16   2   1     1146.24     1122.67     11.72 o 
 -15   2   1      371.77      378.85      5.40 o 
 -14   2   1       85.27      103.47      2.64 o 
 -13   2   1      331.25      348.62      4.90 o 
 -12   2   1      229.18      242.01      3.86 o 
 -11   2   1      296.14      300.98      4.31 o 
 -10   2   1       52.62       56.04      1.86 o 
  -9   2   1     1294.08     1297.07     12.35 o 
  -8   2   1        2.35        3.21      1.09 o 
  -7   2   1     1605.19     1555.79     14.28 o 
  -6   2   1       71.13       64.17      1.80 o 
  -5   2   1        2.13        2.39      0.69 o 
  -4   2   1      482.63      439.86      5.10 o 
  -3   2   1        0.27        1.99      0.62 o 
  -2   2   1      179.30      174.83      2.39 o 
  -1   2   1     1388.69     1313.24     10.94 o 
   0   2   1      595.71      571.23      9.43 o 
   1   2   1       16.17       25.47      1.00 o 
   2   2   1      304.85      281.91      3.31 o 
   3   2   1      996.31     1023.51      8.88 o 
   4   2   1      407.63      391.57      4.19 o 
   5   2   1       22.26       20.77      0.97 o 
   6   2   1      539.43      628.29      6.04 o 
   7   2   1      447.29      455.31      5.28 o 
   8   2   1     5987.62     6035.44     49.93 o 
   9   2   1      474.71      413.81      5.81 o 
  10   2   1      173.09      155.10      2.90 o 
  11   2   1      132.59      129.20      2.66 o 
  12   2   1      297.12      283.98      4.75 o 
  13   2   1      575.47      536.10      6.52 o 
  14   2   1      111.89      114.03      3.22 o 
  15   2   1        3.01        4.04      1.24 o 
  16   2   1       43.98       40.47      2.22 o 
  17   2   1        1.28       -0.23      1.12 o 
  18   2   1       21.47       18.72      1.78 o 
  19   2   1        6.38        3.43      1.58 o 
  20   2   1       46.89       43.18      2.45 o 
  21   2   1       38.46       44.44      2.53 o 
  22   2   1       72.29       82.46      3.24 o 
  23   2   1       21.87       22.37      2.70 o 
  24   2   1       21.77       22.16      2.29 o 
  25   2   1      147.56      157.80      7.91 o 
  26   2   1       10.90        7.37      5.50 o 
  27   2   1       29.15       27.09      7.70 o 
 -24   3   1       19.07       24.03      3.49 o 
 -23   3   1        6.80        9.33      2.22 o 
 -22   3   1        2.97        6.44      2.24 o 
 -21   3   1       76.96       78.34      4.02 o 
 -20   3   1       20.60       16.53      3.41 o 
 -19   3   1       20.52       15.65      2.31 o 
 -18   3   1       43.25       37.80      2.91 o 
 -17   3   1       91.16       93.28      3.97 o 
 -16   3   1        5.12        4.99      1.77 o 
 -15   3   1       25.66       25.22      2.71 o 
 -14   3   1        1.91        3.74      1.48 o 
 -13   3   1      680.01      721.26      9.93 o 
 -12   3   1      878.59      845.50     11.01 o 
 -11   3   1      178.82      183.43      3.69 o 
 -10   3   1        1.27        1.97      1.07 o 
  -9   3   1       12.19        8.04      1.20 o 
  -8   3   1      175.07      172.44      3.40 o 
  -7   3   1      121.97      133.90      2.97 o 
  -6   3   1        0.95        0.08      0.87 o 
  -5   3   1        0.02        2.94      1.05 o 
  -4   3   1      120.20      126.79      2.77 o 
  -3   3   1        3.71        2.77      0.92 o 
  -2   3   1      216.98      225.77      3.73 o 
  -1   3   1       37.20       42.87      1.53 o 
   0   3   1        2.59        2.82      1.02 o 
   1   3   1      151.59      147.46      2.63 o 
   2   3   1        8.92        8.19      0.97 o 
   3   3   1      226.59      249.05      4.00 o 
   4   3   1      604.62      616.58      7.80 o 
   5   3   1      208.65      217.21      3.74 o 
   6   3   1        9.42       11.67      1.24 o 
   7   3   1      256.79      226.86      3.94 o 
   8   3   1      805.48      802.27      8.97 o 
   9   3   1      100.28      100.53      2.71 o 
  10   3   1      105.28      100.09      3.24 o 
  11   3   1        1.09        0.98      1.09 o 
  12   3   1      814.61      756.49     11.04 o 
  13   3   1      230.07      225.47      4.89 o 
  14   3   1        2.50        3.15      1.41 o 
  15   3   1       10.69        7.23      1.49 o 
  16   3   1        0.03       -0.12      1.15 o 
  17   3   1       36.11       37.99      2.40 o 
  18   3   1        8.34        5.79      1.54 o 
  19   3   1       26.10       32.89      2.87 o 
  20   3   1       54.26       55.98      3.60 o 
  21   3   1       17.74       18.55      3.97 o 
  22   3   1       39.61       48.21      3.57 o 
  23   3   1        1.99        7.03      2.20 o 
  24   3   1       10.27        6.90      2.30 o 
 -19   4   1        5.73        3.73      2.19 o 
 -18   4   1       10.83       10.45      2.51 o 
 -17   4   1       12.30       11.22      3.07 o 
 -16   4   1       63.75       59.07      3.80 o 
 -15   4   1        3.14        4.72      1.96 o 
 -14   4   1        0.02        1.21      1.78 o 
 -13   4   1        0.01       -1.92      1.61 o 
 -12   4   1      153.05      152.26      4.32 o 
 -11   4   1       29.02       29.98      2.31 o 
 -10   4   1       77.89       87.36      3.31 o 
  -9   4   1        2.89        3.79      1.49 o 
  -8   4   1       25.51       29.76      2.28 o 
  -7   4   1       57.16       58.42      2.80 o 
  -6   4   1       21.47       17.91      1.91 o 
  -5   4   1       14.39       15.69      1.82 o 
  -4   4   1       26.22       26.06      2.00 o 
  -3   4   1      107.52      110.91      3.39 o 
  -2   4   1        3.28        5.27      1.41 o 
  -1   4   1       17.82       19.01      1.81 o 
   0   4   1      149.00      148.65      3.90 o 
   1   4   1        6.86        8.89      1.53 o 
   2   4   1        2.02        4.16      1.37 o 
   3   4   1       43.53       45.60      2.44 o 
   4   4   1        2.41        2.90      1.34 o 
   5   4   1        3.49        7.11      3.24 o 
   6   4   1        0.26       -0.43      1.07 o 
   7   4   1        1.00        0.59      1.19 o 
   8   4   1       94.44      102.25      3.03 o 
   9   4   1      193.29      199.45      4.73 o 
  10   4   1       50.68       53.12      2.75 o 
  11   4   1       20.26       19.61      2.05 o 
  12   4   1       63.61       58.12      3.50 o 
  13   4   1       46.12       44.54      3.24 o 
  14   4   1       15.19       17.46      2.51 o 
  15   4   1       13.01       16.89      2.44 o 
  16   4   1       25.03       24.42      2.85 o 
  17   4   1        1.75        3.15      1.94 o 
  18   4   1        1.18        0.96      1.93 o 
  19   4   1       14.54       14.51      2.63 o 
 -10   5   1        5.40        1.79      2.63 o 
  -9   5   1        0.99       -0.86      1.93 o 
  -8   5   1       11.97        9.28      2.43 o 
  -7   5   1        4.27        3.12      2.10 o 
  -6   5   1        0.83       -0.08      1.84 o 
  -5   5   1        1.82        2.24      2.04 o 
  -4   5   1        3.61        6.65      2.27 o 
  -3   5   1        0.20       -0.08      1.81 o 
  -2   5   1        2.61       -0.10      1.85 o 
  -1   5   1        0.25       -1.99      1.69 o 
   0   5   1        7.80        3.18      1.95 o 
   1   5   1        0.05       -0.73      1.82 o 
   2   5   1        0.01        1.37      1.90 o 
   3   5   1        1.81        1.10      2.05 o 
   4   5   1        8.17        7.31      2.89 o 
   5   5   1       24.69       26.26      3.77 o 
   6   5   1       11.81       10.86      5.65 o 
   7   5   1        0.01        1.43      2.68 o 
   8   5   1        4.99        3.34      3.12 o 
   9   5   1        0.25        4.76      2.67 o 
 -27   0   2       16.62       20.20      4.14 o 
 -26   0   2       96.12       95.62      6.68 o 
 -25   0   2       81.75       72.13      3.40 o 
 -24   0   2        3.30        3.23      1.66 o 
 -23   0   2      163.15      160.49      4.59 o 
 -22   0   2      336.21      334.03      6.73 o 
 -21   0   2       20.56       20.66      2.77 o 
 -20   0   2     1055.04      992.22     13.71 o 
 -19   0   2       89.90       90.42      3.23 o 
 -18   0   2      137.52      152.18      3.96 o 
 -17   0   2      629.97      611.12      9.14 o 
 -16   0   2      301.60      342.77      6.02 o 
 -15   0   2      320.29      289.02      6.07 o 
 -14   0   2      137.71      155.55      3.55 o 
 -13   0   2      907.99      893.44     11.47 o 
 -12   0   2        1.51       -0.22      0.70 o 
 -11   0   2       85.71      102.62      2.57 o 
 -10   0   2        5.30        5.32      0.85 o 
  -9   0   2     2600.05     2557.35     30.83 o 
  -8   0   2     7317.32     6898.91     72.55 o 
  -7   0   2     3459.49     3378.79     36.17 o 
  -6   0   2     1827.69     1825.93     20.06 o 
  -5   0   2    14238.04    13507.40    141.08 o 
  -4   0   2     4343.86     4382.95     73.45 o 
  -3   0   2    23932.79    23019.22    296.97 o 
  -2   0   2       40.59       50.41      4.18 o 
  -1   0   2    12271.26    11927.75    154.68 o 
   0   0   2     3055.36     3251.52     29.34 o 
   1   0   2      608.52      700.13     10.03 o 
   2   0   2     2980.08     3364.56     43.89 o 
   3   0   2      117.57      101.11      2.40 o 
   4   0   2      891.54      855.59     12.40 o 
   5   0   2       99.88      104.76      2.71 o 
   6   0   2     2001.68     2038.33     27.72 o 
   7   0   2     3006.15     2773.55     48.46 o 
   8   0   2      546.76      574.40      7.33 o 
   9   0   2     4757.22     4550.75     48.52 o 
  10   0   2      824.51      671.43     10.63 o 
  11   0   2      498.90      500.65      6.99 o 
  12   0   2     5157.70     5462.50     58.38 o 
  13   0   2        2.53        1.72      1.49 o 
  14   0   2     1856.06     1747.70     20.46 o 
  15   0   2        0.00        0.97      1.56 o 
  16   0   2      423.07      460.26      7.25 o 
  17   0   2      177.38      193.31      4.27 o 
  18   0   2      192.24      171.46      5.42 o 
  19   0   2      110.25      119.06      5.46 o 
  20   0   2      961.25      994.54     23.07 o 
  21   0   2     1439.31     1462.74     23.76 o 
  22   0   2       70.88       79.00      4.24 o 
  23   0   2        0.94       -0.09      1.76 o 
  24   0   2       29.06       33.94      7.41 o 
  25   0   2       91.67       90.51      4.89 o 
  26   0   2       10.85        9.60      2.58 o 
  27   0   2        0.08        0.70      2.27 o 
  28   0   2      167.96      185.84     10.01 o 
  29   0   2       14.82       15.43      4.21 o 
 -29   1   2       19.89       18.55      3.40 o 
 -28   1   2      129.81      133.71      6.18 o 
 -27   1   2        0.31        3.63      2.33 o 
 -26   1   2       57.59       57.13      3.49 o 
 -25   1   2       25.81       31.99      2.77 o 
 -24   1   2      425.44      426.18      9.51 o 
 -23   1   2       64.92       78.75      3.57 o 
 -22   1   2      164.89      161.24      3.95 o 
 -21   1   2      111.90      112.41      2.70 o 
 -20   1   2       60.95       59.55      2.21 o 
 -19   1   2       62.56       62.43      2.57 o 
 -18   1   2       39.55       43.03      1.70 o 
 -17   1   2        8.34       13.42      1.12 o 
 -16   1   2       32.13       36.20      1.49 o 
 -15   1   2      159.88      149.43      2.36 o 
 -14   1   2      539.26      523.82      5.99 o 
 -13   1   2      402.03      356.66      3.80 o 
 -12   1   2      204.12      172.53      2.53 o 
 -11   1   2     1443.70     1400.94     11.70 o 
 -10   1   2      110.66      110.09      1.84 o 
  -9   1   2      610.06      583.92      5.46 o 
  -8   1   2     1763.73     1753.66     14.04 o 
  -7   1   2     2783.49     2803.49     21.57 o 
  -6   1   2      385.66      436.03      5.41 o 
  -5   1   2      601.70      545.48      6.31 o 
  -4   1   2     1991.41     1881.71     18.18 o 
  -3   1   2      812.53      805.23     11.33 o 
  -2   1   2      339.68      344.13      3.74 o 
  -1   1   2      602.90      624.91      5.40 o 
   0   1   2     1469.29     1530.18     13.17 o 
   1   1   2    20910.40    20924.06    304.02 o 
   2   1   2     4588.97     4479.18     33.54 o 
   3   1   2      419.53      372.51      5.95 o 
   4   1   2     5088.26     4931.59     36.94 o 
   5   1   2     1745.96     1776.19     15.61 o 
   6   1   2      174.41      151.11      2.00 o 
   7   1   2      996.27     1014.50      8.54 o 
   8   1   2     1970.06     1954.12     15.51 o 
   9   1   2        1.91        1.40      0.50 o 
  10   1   2       45.43       43.71      1.69 o 
  11   1   2      135.89      138.75      2.14 o 
  12   1   2     1282.03     1313.63     11.19 o 
  13   1   2      754.00      730.85      6.98 o 
  14   1   2        0.75        1.03      0.76 o 
  15   1   2      903.89      851.09      9.10 o 
  16   1   2      639.51      644.24      7.50 o 
  17   1   2      513.19      532.38      6.67 o 
  18   1   2      718.76      703.97      9.30 o 
  19   1   2        3.19        3.11      1.12 o 
  20   1   2        7.43       10.17      1.56 o 
  21   1   2        2.52        3.38      1.64 o 
  22   1   2       47.05       47.12      3.02 o 
  23   1   2        8.35        4.03      1.74 o 
  24   1   2       18.00       19.38      2.42 o 
  25   1   2       13.05       11.79      2.10 o 
  26   1   2       28.47       30.77      3.82 o 
  27   1   2        0.42        0.55      2.68 o 
  28   1   2       18.71       20.17      2.73 o 
  29   1   2       14.16       16.64      2.75 o 
 -27   2   2       18.50       25.02      2.99 o 
 -26   2   2       62.47       57.48      6.11 o 
 -25   2   2       14.24       19.57      2.61 o 
 -24   2   2        0.01        2.12      1.73 o 
 -23   2   2       54.60       56.13      3.45 o 
 -22   2   2        1.53        0.55      1.56 o 
 -21   2   2       24.01       20.47      2.35 o 
 -20   2   2      196.63      208.81      5.69 o 
 -19   2   2        0.98        1.49      1.29 o 
 -18   2   2        0.63       -1.00      1.42 o 
 -17   2   2        1.10        2.44      1.30 o 
 -16   2   2      306.86      303.29      5.52 o 
 -15   2   2       28.21       31.20      3.87 o 
 -14   2   2      251.59      257.55      4.16 o 
 -13   2   2      627.50      633.43      7.36 o 
 -12   2   2        6.94        5.28      0.98 o 
 -11   2   2       19.28       20.98      1.29 o 
 -10   2   2      202.48      179.73      3.12 o 
  -9   2   2        1.15        2.12      1.18 o 
  -8   2   2        7.51       12.24      1.80 o 
  -7   2   2     1256.45     1169.32     11.21 o 
  -6   2   2       54.73       58.66      1.74 o 
  -5   2   2      284.42      309.41      4.05 o 
  -4   2   2      666.50      686.20      7.94 o 
  -3   2   2        7.79        7.48      0.68 o 
  -2   2   2      618.89      602.12      6.24 o 
  -1   2   2        9.08       15.20      0.84 o 
   0   2   2      241.69      241.43      3.01 o 
   1   2   2      383.10      399.12      4.25 o 
   2   2   2      123.85      118.56      2.04 o 
   3   2   2      526.29      574.75      5.62 o 
   4   2   2      803.25      874.56      7.90 o 
   5   2   2      647.20      674.59      7.08 o 
   6   2   2      857.00      881.78      8.03 o 
   7   2   2      843.39      872.56      8.01 o 
   8   2   2       36.69       59.06      1.66 o 
   9   2   2      172.84      175.03      3.71 o 
  10   2   2        0.25        1.22      0.64 o 
  11   2   2       16.94       14.05      2.05 o 
  12   2   2      826.51      775.89      9.73 o 
  13   2   2       59.80       60.66      2.44 o 
  14   2   2        0.81       -0.17      1.06 o 
  15   2   2       33.39       34.18      2.06 o 
  16   2   2        0.07       -0.36      1.15 o 
  17   2   2       48.75       44.88      2.40 o 
  18   2   2       11.93       10.41      1.60 o 
  19   2   2       83.03       88.48      3.22 o 
  20   2   2        0.31        0.75      1.28 o 
  21   2   2       11.98       16.05      1.87 o 
  22   2   2       55.18       59.49      2.97 o 
  23   2   2        0.27       -2.13      3.36 o 
  24   2   2       26.79       29.86      2.87 o 
  25   2   2        3.24        3.01      1.86 o 
  26   2   2       23.98       21.61      2.81 o 
  27   2   2       21.49       22.77      2.90 o 
 -24   3   2        4.58        6.76      2.24 o 
 -23   3   2        0.94        0.62      1.76 o 
 -22   3   2        3.32        1.82      1.88 o 
 -21   3   2        0.02        0.74      1.73 o 
 -20   3   2       13.32       17.65      2.49 o 
 -19   3   2       37.20       34.35      2.98 o 
 -18   3   2        0.03        2.54      1.65 o 
 -17   3   2       73.80       68.98      4.32 o 
 -16   3   2        1.33       -0.93      1.28 o 
 -15   3   2        6.69        1.38      1.32 o 
 -14   3   2        4.70        7.60      1.58 o 
 -13   3   2        0.20        1.73      1.38 o 
 -12   3   2       12.50       13.11      1.77 o 
 -11   3   2       24.77       26.70      2.57 o 
 -10   3   2        5.30        1.32      1.24 o 
  -9   3   2       48.07       51.42      2.42 o 
  -8   3   2       21.69       20.63      1.47 o 
  -7   3   2        0.28        1.77      1.09 o 
  -6   3   2      158.74      163.39      3.21 o 
  -5   3   2      155.91      153.13      3.10 o 
  -4   3   2       22.23       17.67      1.31 o 
  -3   3   2       62.58       74.69      2.19 o 
  -2   3   2       13.54       16.49      1.27 o 
  -1   3   2       41.33       59.14      2.01 o 
   0   3   2      448.95      448.12      5.61 o 
   1   3   2       70.40       80.83      2.06 o 
   2   3   2        8.60        9.49      1.05 o 
   3   3   2        0.01        1.40      0.80 o 
   4   3   2       29.94       28.08      1.56 o 
   5   3   2       45.22       60.62      2.12 o 
   6   3   2       67.03       67.34      2.23 o 
   7   3   2       10.34       10.46      1.28 o 
   8   3   2      180.11      176.32      3.51 o 
   9   3   2       68.49       72.25      2.37 o 
  10   3   2       18.37       23.73      2.58 o 
  11   3   2        5.03        6.55      2.93 o 
  12   3   2      213.88      204.15      4.61 o 
  13   3   2      128.27      132.04      3.78 o 
  14   3   2       50.46       48.52      3.03 o 
  15   3   2        1.12        2.24      1.29 o 
  16   3   2        0.31        2.23      1.26 o 
  17   3   2        1.88        1.96      1.35 o 
  18   3   2        0.80        0.85      1.33 o 
  19   3   2        4.59        1.26      1.39 o 
  20   3   2       65.08       72.50      3.25 o 
  21   3   2        7.91        5.05      1.69 o 
  22   3   2        0.21        0.29      1.82 o 
  23   3   2        0.44        3.58      2.12 o 
  24   3   2       37.79       42.59      3.60 o 
 -19   4   2        0.59        2.96      2.19 o 
 -18   4   2        0.66        3.54      2.12 o 
 -17   4   2        7.13        9.59      2.42 o 
 -16   4   2        1.50        3.26      2.04 o 
 -15   4   2       42.70       44.22      4.54 o 
 -14   4   2       12.17       12.94      2.01 o 
 -13   4   2       72.30       74.53      3.26 o 
 -12   4   2        3.11        4.73      1.60 o 
 -11   4   2        2.27        2.53      1.51 o 
 -10   4   2        0.25       -0.45      1.29 o 
  -9   4   2       11.82       13.33      2.16 o 
  -8   4   2        1.53        4.43      1.49 o 
  -7   4   2       26.51       32.61      2.34 o 
  -6   4   2       23.26       28.76      2.19 o 
  -5   4   2       11.87       14.95      1.78 o 
  -4   4   2      103.76      107.94      3.47 o 
  -3   4   2      146.88      143.70      8.83 o 
  -2   4   2        0.07       -0.90      1.40 o 
  -1   4   2       48.29       46.38      3.15 o 
   0   4   2       21.31       19.80      1.84 o 
   1   4   2        0.21       -1.70      1.13 o 
   2   4   2        0.07       -0.42      1.21 o 
   3   4   2       39.66       41.44      3.13 o 
   4   4   2        1.98        3.33      1.32 o 
   5   4   2        3.40        1.33      1.32 o 
   6   4   2        4.76        6.65      1.57 o 
   7   4   2        9.37       10.64      1.70 o 
   8   4   2       82.28       97.28      3.43 o 
   9   4   2       58.96       54.45      2.76 o 
  10   4   2        0.78       -2.53      2.16 o 
  11   4   2      102.26       90.30      4.21 o 
  12   4   2       20.93       16.12      1.94 o 
  13   4   2       16.49       18.78      2.17 o 
  14   4   2        0.59        1.97      1.54 o 
  15   4   2        0.06        4.09      1.98 o 
  16   4   2       29.56       25.83      3.62 o 
  17   4   2       10.28        5.51      2.62 o 
  18   4   2        3.04       -0.02      2.00 o 
  19   4   2        0.49        2.49      2.16 o 
  -9   5   2        3.15        1.86      2.06 o 
  -8   5   2       16.57       17.57      2.73 o 
  -7   5   2      103.17      100.32      4.97 o 
  -6   5   2        7.06       11.71      3.13 o 
  -5   5   2       55.46       60.30      3.82 o 
  -4   5   2        1.05        2.22      1.92 o 
  -3   5   2        0.02       -2.35      1.69 o 
  -2   5   2        1.33        5.06      2.08 o 
  -1   5   2        2.40        4.50      2.20 o 
   0   5   2       26.83       30.43      3.72 o 
   1   5   2       15.61       16.79      2.53 o 
   2   5   2        3.17        3.40      2.06 o 
   3   5   2       23.52       23.69      2.81 o 
   4   5   2       14.78       18.58      3.42 o 
   5   5   2        2.52        2.90      2.60 o 
   6   5   2       38.79       26.69      3.71 o 
   7   5   2       35.31       28.91      3.89 o 
   8   5   2       10.76       10.76      3.79 o 
   9   5   2        5.04        1.35      2.57 o 
 -29   1   3        8.50       13.91      2.63 o 
 -28   1   3       31.19       39.40      3.86 o 
 -27   1   3       20.17       26.02      2.97 o 
 -26   1   3        1.00        2.83      2.45 o 
 -25   1   3        1.20        1.82      1.81 o 
 -24   1   3       48.40       58.69      2.60 o 
 -23   1   3       22.08       20.97      1.81 o 
 -22   1   3        4.20        2.16      1.23 o 
 -21   1   3        7.73        4.09      1.25 o 
 -20   1   3       13.06       14.29      1.50 o 
 -19   1   3       98.29       95.31      2.74 o 
 -18   1   3      244.33      226.62      4.35 o 
 -17   1   3      155.19      167.22      2.99 o 
 -16   1   3      618.00      657.48      6.86 o 
 -15   1   3      223.79      221.25      3.00 o 
 -14   1   3       69.72       88.34      2.06 o 
 -13   1   3      307.72      300.09      3.69 o 
 -12   1   3      130.36      148.81      2.19 o 
 -11   1   3      284.19      339.73      4.41 o 
 -10   1   3      539.66      566.33      6.19 o 
  -9   1   3      543.02      556.62      6.04 o 
  -8   1   3       95.70       79.13      1.84 o 
  -7   1   3      134.26      146.93      2.37 o 
  -6   1   3      705.04      658.68      6.64 o 
  -5   1   3       26.19       28.32      1.05 o 
  -4   1   3      882.20      891.35     13.45 o 
  -3   1   3     2758.02     2644.76     22.47 o 
  -2   1   3      210.53      192.73      2.63 o 
  -1   1   3      859.57      835.81      7.09 o 
   0   1   3      124.00      140.86      1.90 o 
   1   1   3     3255.83     3210.09     24.43 o 
   2   1   3     1280.80     1249.86     10.18 o 
   3   1   3     1210.50     1284.43     10.46 o 
   4   1   3     1001.43      980.34     10.82 o 
   5   1   3      377.26      361.50      4.25 o 
   6   1   3      158.12      179.88      2.74 o 
   7   1   3      993.72     1028.27     11.32 o 
   8   1   3     2176.45     2424.64     21.11 o 
   9   1   3      142.61      139.84      2.52 o 
  10   1   3        4.09        0.16      0.64 o 
  11   1   3      217.21      222.45      3.95 o 
  12   1   3        3.17        7.08      0.92 o 
  13   1   3        1.79        2.31      0.82 o 
  14   1   3        6.56        2.84      0.89 o 
  15   1   3       97.91       93.60      2.42 o 
  16   1   3      618.26      591.78      8.42 o 
  17   1   3        3.12        4.37      1.51 o 
  18   1   3       34.73       30.48      1.97 o 
  19   1   3        2.76        2.37      1.17 o 
  20   1   3        5.68        3.92      1.51 o 
  21   1   3        7.84        9.86      1.82 o 
  22   1   3      145.92      135.92      4.61 o 
  23   1   3        0.41        0.88      1.50 o 
  24   1   3        0.34        1.51      1.74 o 
  25   1   3      107.62      112.53      4.59 o 
  26   1   3       97.25      100.55      7.77 o 
  27   1   3        0.03       -0.21      1.78 o 
  28   1   3        0.96       -0.34      1.89 o 
 -27   2   3       28.32       29.77      3.18 o 
 -26   2   3       77.70       87.02      6.47 o 
 -25   2   3       30.60       34.42      3.58 o 
 -24   2   3       36.46       53.52      3.55 o 
 -23   2   3       98.31       93.08      4.10 o 
 -22   2   3        7.10       10.04      2.05 o 
 -21   2   3        6.72       12.14      1.87 o 
 -20   2   3      442.75      458.34      7.66 o 
 -19   2   3      180.28      181.89      4.48 o 
 -18   2   3       23.00       14.57      2.08 o 
 -17   2   3       18.62       23.69      2.00 o 
 -16   2   3       69.94       61.78      2.65 o 
 -15   2   3       16.63       14.01      1.62 o 
 -14   2   3      111.80      117.30      3.28 o 
 -13   2   3        0.06       -0.56      1.05 o 
 -12   2   3      774.38      799.83     10.05 o 
 -11   2   3        0.05        0.01      1.02 o 
 -10   2   3       55.97       59.29      1.82 o 
  -9   2   3      947.57      874.68      8.99 o 
  -8   2   3        2.84        0.44      0.69 o 
  -7   2   3      254.52      249.87      4.36 o 
  -6   2   3       92.38      103.73      2.16 o 
  -5   2   3      563.73      524.73      5.89 o 
  -4   2   3      907.26      885.07     10.28 o 
  -3   2   3       80.21       74.39      1.58 o 
  -2   2   3        0.07        1.04      0.60 o 
  -1   2   3        9.81       10.19      0.76 o 
   0   2   3      121.54      135.53      2.19 o 
   1   2   3      198.37      197.62      2.74 o 
   2   2   3      712.47      693.82      9.56 o 
   3   2   3        0.67        3.62      1.12 o 
   4   2   3      920.15     1004.41      8.99 o 
   5   2   3     6446.07     6507.97     49.08 o 
   6   2   3       21.13       21.94      1.44 o 
   7   2   3      397.19      461.31      5.02 o 
   8   2   3      706.73      677.17      6.66 o 
   9   2   3      231.10      230.75      3.69 o 
  10   2   3        0.50        3.11      0.86 o 
  11   2   3        3.45        3.20      0.91 o 
  12   2   3      127.36      131.58      3.35 o 
  13   2   3       81.82       83.37      3.84 o 
  14   2   3        2.33        2.33      1.19 o 
  15   2   3       30.90       41.19      2.22 o 
  16   2   3      240.26      236.87      4.92 o 
  17   2   3       19.12       18.20      2.06 o 
  18   2   3        0.57        0.86      1.25 o 
  19   2   3      111.46      112.34      3.57 o 
  20   2   3      352.16      366.70     12.76 o 
  21   2   3       38.63       42.77      3.14 o 
  22   2   3       52.46       57.47      3.52 o 
  23   2   3       91.78      102.09      4.45 o 
  24   2   3        6.69        7.25      2.07 o 
  25   2   3        0.80        2.17      1.93 o 
  26   2   3        0.27       -1.73      1.73 o 
 -24   3   3       20.52       14.01      2.64 o 
 -23   3   3       13.40        8.85      3.05 o 
 -22   3   3       20.54       25.33      3.00 o 
 -21   3   3        7.79        7.63      2.13 o 
 -20   3   3        9.76       15.51      2.93 o 
 -19   3   3       24.32       25.83      4.57 o 
 -18   3   3        0.02        0.31      1.36 o 
 -17   3   3       30.06       33.98      4.52 o 
 -16   3   3      285.05      306.28      6.12 o 
 -15   3   3      175.62      189.59      4.68 o 
 -14   3   3       11.86       12.53      2.40 o 
 -13   3   3        3.35        8.17      1.61 o 
 -12   3   3      567.72      552.97      8.38 o 
 -11   3   3      142.77      132.58      3.73 o 
 -10   3   3      120.22      127.30      3.57 o 
  -9   3   3        5.82        3.98      1.27 o 
  -8   3   3       24.85       23.09      1.82 o 
  -7   3   3        6.25       10.21      1.46 o 
  -6   3   3      251.42      251.60      4.87 o 
  -5   3   3       12.67       14.43      1.55 o 
  -4   3   3      109.67      109.54      3.13 o 
  -3   3   3      108.36       96.27      2.50 o 
  -2   3   3      230.48      244.77      5.12 o 
  -1   3   3      201.10      211.94      3.74 o 
   0   3   3     1057.05     1056.23      9.85 o 
   1   3   3      431.56      454.20      5.30 o 
   2   3   3       31.18       31.37      1.48 o 
   3   3   3       48.45       48.17      1.72 o 
   4   3   3        0.50        1.17      0.78 o 
   5   3   3       23.23       25.11      1.55 o 
   6   3   3       10.68        8.11      1.20 o 
   7   3   3       16.66       17.21      1.43 o 
   8   3   3      148.33      142.78      6.73 o 
   9   3   3      590.81      578.48      8.36 o 
  10   3   3        1.38        2.84      1.41 o 
  11   3   3       61.63       64.96      2.84 o 
  12   3   3      540.26      544.65      8.32 o 
  13   3   3      118.14      130.87      3.82 o 
  14   3   3        6.50        8.08      1.61 o 
  15   3   3       47.32       48.98      3.55 o 
  16   3   3       13.34        9.50      1.67 o 
  17   3   3       83.41       90.13      3.77 o 
  18   3   3        0.23       -0.68      1.55 o 
  19   3   3        5.04        7.05      1.73 o 
  20   3   3       13.77       15.66      2.07 o 
  21   3   3        0.26        1.91      2.02 o 
  22   3   3        0.11        1.16      1.66 o 
  23   3   3       20.30       16.01      2.65 o 
 -19   4   3        0.30        5.24      2.09 o 
 -18   4   3        8.14        8.45      2.82 o 
 -17   4   3        8.25        6.26      2.11 o 
 -16   4   3        0.98       -0.02      1.55 o 
 -15   4   3        0.00        1.43      1.74 o 
 -14   4   3        2.45        5.14      1.71 o 
 -13   4   3       26.90       25.23      2.39 o 
 -12   4   3       52.88       53.70      2.99 o 
 -11   4   3       29.70       28.01      2.43 o 
 -10   4   3        6.41        5.22      1.61 o 
  -9   4   3       23.36       21.33      2.32 o 
  -8   4   3       24.01       21.90      2.13 o 
  -7   4   3        1.99        2.41      1.46 o 
  -6   4   3      110.21      103.99      3.53 o 
  -5   4   3        1.11        0.00      1.26 o 
  -4   4   3        8.44        8.81      1.60 o 
  -3   4   3       70.32       67.93      3.35 o 
  -2   4   3        0.06        2.03      1.57 o 
  -1   4   3       12.32       13.86      2.06 o 
   0   4   3        0.93        0.24      1.48 o 
   1   4   3        1.05        1.97      1.52 o 
   2   4   3        2.50        3.15      1.87 o 
   3   4   3       26.67       26.96      2.12 o 
   4   4   3       76.52       79.08      3.06 o 
   5   4   3       37.24       39.97      2.84 o 
   6   4   3       52.19       49.26      3.09 o 
   7   4   3       19.21       17.16      2.35 o 
   8   4   3       50.14       43.46      4.43 o 
   9   4   3      183.52      182.23      6.40 o 
  10   4   3        8.64        9.09      1.76 o 
  11   4   3       12.11       14.96      1.98 o 
  12   4   3        7.09        0.84      1.39 o 
  13   4   3        2.06        0.79      1.48 o 
  14   4   3        2.94        4.60      1.69 o 
  15   4   3        1.17        0.12      1.53 o 
  16   4   3        1.70        1.92      1.55 o 
  17   4   3        4.47        2.65      1.71 o 
  18   4   3       21.49       16.13      2.74 o 
  -8   5   3        0.05        2.98      2.68 o 
  -7   5   3        0.62        0.91      3.06 o 
  -6   5   3        0.04        0.41      1.97 o 
  -5   5   3        5.44        4.87      2.12 o 
  -4   5   3       20.86       22.33      3.58 o 
  -3   5   3       29.44       20.56      2.77 o 
  -2   5   3       12.62       16.93      2.57 o 
  -1   5   3        3.99        6.52      2.08 o 
   0   5   3       46.34       36.21      3.24 o 
   1   5   3        0.05        2.69      2.03 o 
   2   5   3        5.21        4.17      2.44 o 
   3   5   3        0.05        1.19      2.43 o 
   4   5   3        9.16       10.02      2.96 o 
   5   5   3       19.77       18.22      3.53 o 
   6   5   3        1.82       -1.19      2.82 o 
   7   5   3        0.03        2.42      4.03 o 
 -28   0   4        0.71       -2.96      3.03 o 
 -27   0   4      107.13      127.25      8.38 o 
 -26   0   4        0.38        2.40      3.10 o 
 -25   0   4      333.97      364.36     13.78 o 
 -24   0   4      122.79      136.00      6.17 o 
 -23   0   4      327.57      326.34      8.65 o 
 -22   0   4       55.06       63.05      3.98 o 
 -21   0   4      245.11      255.45      5.78 o 
 -20   0   4      753.73      743.60     11.21 o 
 -19   0   4      341.22      318.58      6.29 o 
 -18   0   4       16.89       19.72      1.90 o 
 -17   0   4      587.33      629.01      9.47 o 
 -16   0   4      185.87      153.33      3.95 o 
 -15   0   4       39.41       39.45      3.00 o 
 -14   0   4      366.49      353.83      6.04 o 
 -13   0   4     1320.35     1201.60     14.91 o 
 -12   0   4     2146.27     2264.03     25.77 o 
 -11   0   4     3515.62     3509.12     38.44 o 
 -10   0   4       40.38       74.64      2.26 o 
  -9   0   4       46.13       44.04      1.73 o 
  -8   0   4     1147.60     1100.43     13.17 o 
  -7   0   4        8.06       23.24      1.22 o 
  -6   0   4     1120.10     1177.54     21.18 o 
  -5   0   4       33.44       19.81      2.71 o 
  -4   0   4     1180.91     1126.52     13.14 o 
  -3   0   4     2097.79     2156.27     23.74 o 
  -2   0   4     1849.48     1861.40     17.60 o 
  -1   0   4     2198.95     2175.36     20.34 o 
   0   0   4     3315.52     3626.43     44.90 o 
   1   0   4     3987.85     4141.75     44.17 o 
   2   0   4     2818.78     3082.17     34.53 o 
   3   0   4        4.34        6.04      0.74 o 
   4   0   4      588.97      597.75      9.83 o 
   5   0   4     2734.62     2601.75     35.47 o 
   6   0   4      138.27      131.10      7.13 o 
   7   0   4     1429.20     1451.82     21.19 o 
   8   0   4     2346.07     2314.29     35.38 o 
   9   0   4      262.35      248.15      6.31 o 
  10   0   4      218.95      254.05      5.98 o 
  11   0   4        8.05        9.14      0.96 o 
  12   0   4     1411.37     1586.62     18.61 o 
  13   0   4     3229.17     3191.60     44.40 o 
  14   0   4      111.35      101.08      4.03 o 
  15   0   4       29.96       26.30      2.52 o 
  16   0   4      739.58      707.59     13.23 o 
  17   0   4      249.14      241.88      6.75 o 
  18   0   4      103.71      101.21      4.39 o 
  19   0   4       87.62       97.27      4.45 o 
  20   0   4      192.91      190.02      6.29 o 
  21   0   4      158.85      155.40      5.76 o 
  22   0   4      134.02      127.45      7.66 o 
  23   0   4       11.91       16.72      2.69 o 
  24   0   4       74.19       64.74      4.25 o 
  25   0   4       21.32       24.91      3.28 o 
  26   0   4       16.25       10.48      2.67 o 
  27   0   4       53.98       54.18      4.40 o 
  28   0   4        0.03        5.05      3.27 o 
 -29   1   4        0.32        4.07      2.76 o 
 -28   1   4       71.35       90.20      5.42 o 
 -27   1   4        4.00        2.89      2.02 o 
 -26   1   4        4.47        5.21      1.46 o 
 -25   1   4       36.52       36.04      2.25 o 
 -24   1   4       13.86       11.47      1.59 o 
 -23   1   4       11.56       10.41      1.58 o 
 -22   1   4      390.69      379.76      6.00 o 
 -21   1   4       14.81       14.66      1.59 o 
 -20   1   4       15.31       15.72      1.60 o 
 -19   1   4      780.34      745.00      8.91 o 
 -18   1   4       17.82       19.08      1.65 o 
 -17   1   4      133.50      127.12      3.04 o 
 -16   1   4      438.41      428.57      5.87 o 
 -15   1   4       38.97       40.33      1.60 o 
 -14   1   4      241.44      240.18      3.51 o 
 -13   1   4       40.22       36.66      1.25 o 
 -12   1   4      687.70      710.19      7.05 o 
 -11   1   4       15.99       18.80      0.95 o 
 -10   1   4       47.48       52.76      1.88 o 
  -9   1   4       37.61       49.12      1.60 o 
  -8   1   4     1848.33     1994.49     23.13 o 
  -7   1   4      565.24      559.78      6.12 o 
  -6   1   4       15.44        4.16      0.68 o 
  -5   1   4      166.15      141.66      2.71 o 
  -4   1   4     3883.08     3961.66     33.30 o 
  -3   1   4     1591.93     1571.33     14.11 o 
  -2   1   4      124.29      116.36      2.30 o 
  -1   1   4      207.30      193.45      2.50 o 
   0   1   4      960.81      928.34     10.29 o 
   1   1   4     1274.10     1202.24     17.22 o 
   2   1   4      139.73      151.30      2.14 o 
   3   1   4     1227.23     1242.10     10.34 o 
   4   1   4      891.67      963.72      8.31 o 
   5   1   4       11.10       13.45      1.03 o 
   6   1   4     1198.02     1242.00     11.68 o 
   7   1   4       18.80       17.66      1.06 o 
   8   1   4     1195.63     1213.34     11.77 o 
   9   1   4      726.31      781.29      8.18 o 
  10   1   4     1655.25     1565.15     14.62 o 
  11   1   4       54.78       42.72      1.71 o 
  12   1   4      190.33      184.96      3.25 o 
  13   1   4     1208.47     1192.53     13.87 o 
  14   1   4       23.93       23.23      1.74 o 
  15   1   4       35.07       36.47      1.83 o 
  16   1   4       30.26       32.38      1.93 o 
  17   1   4       83.28       88.67      2.92 o 
  18   1   4        0.07        0.77      1.15 o 
  19   1   4       36.38       32.97      2.17 o 
  20   1   4      124.28      110.21      3.44 o 
  21   1   4      165.61      157.11      5.21 o 
  22   1   4       49.68       51.30      3.24 o 
  23   1   4        0.11        0.99      2.06 o 
  24   1   4       60.79       74.89      3.83 o 
  25   1   4      106.13      109.15      4.60 o 
  26   1   4       20.78       17.74      2.60 o 
  27   1   4       20.28       26.73      3.18 o 
 -27   2   4        4.45        9.74      2.39 o 
 -26   2   4        5.12       10.04      2.31 o 
 -25   2   4       21.29       26.59      2.90 o 
 -24   2   4       10.55       13.35      2.30 o 
 -23   2   4        0.52        1.06      1.63 o 
 -22   2   4       17.83       19.69      2.15 o 
 -21   2   4       42.50       34.20      2.45 o 
 -20   2   4       79.29       68.84      3.29 o 
 -19   2   4        0.05        2.48      1.68 o 
 -18   2   4       16.26       16.07      1.85 o 
 -17   2   4       31.59       30.64      2.15 o 
 -16   2   4        0.08       -0.71      1.28 o 
 -15   2   4      132.37      108.55      3.33 o 
 -14   2   4       31.55       32.02      2.36 o 
 -13   2   4        1.34        1.40      1.12 o 
 -12   2   4       45.72       57.35      2.48 o 
 -11   2   4       79.83       76.05      2.68 o 
 -10   2   4      270.99      271.31      5.70 o 
  -9   2   4        8.69        7.34      1.27 o 
  -8   2   4      349.84      337.22      5.47 o 
  -7   2   4     1415.52     1483.14     16.00 o 
  -6   2   4       90.22       84.62      2.09 o 
  -5   2   4     1577.75     1675.17     18.12 o 
  -4   2   4       22.95       15.96      0.91 o 
  -3   2   4      298.32      300.88      4.77 o 
  -2   2   4      101.95       99.44      1.89 o 
  -1   2   4        0.57        0.71      0.56 o 
   0   2   4       59.12       64.01      1.59 o 
   1   2   4      338.13      386.82      4.36 o 
   2   2   4     1192.94     1229.48     10.70 o 
   3   2   4      179.68      183.80      2.84 o 
   4   2   4     1914.01     1845.37     15.28 o 
   5   2   4     1733.24     1813.69     15.08 o 
   6   2   4      435.21      391.01      4.52 o 
   7   2   4       99.61       96.17      2.52 o 
   8   2   4      161.04      141.56      2.90 o 
   9   2   4      144.45      134.66      2.85 o 
  10   2   4        4.59        6.64      1.03 o 
  11   2   4        0.14        0.05      0.90 o 
  12   2   4      230.95      234.26      4.02 o 
  13   2   4       15.37       20.67      1.74 o 
  14   2   4      407.11      429.62      6.87 o 
  15   2   4      170.57      161.72      4.08 o 
  16   2   4      366.00      352.08      6.30 o 
  17   2   4      266.65      250.96      5.28 o 
  18   2   4        9.05        9.50      1.61 o 
  19   2   4      102.34      117.69      5.77 o 
  20   2   4       58.53       45.82      3.20 o 
  21   2   4       14.97       19.80      2.53 o 
  22   2   4        8.80       10.21      2.24 o 
  23   2   4       17.17       20.65      2.69 o 
  24   2   4        8.95       13.00      2.46 o 
  25   2   4        0.09        0.89      1.90 o 
  26   2   4        0.03        0.61      2.09 o 
 -24   3   4       17.87       15.68      2.71 o 
 -23   3   4        1.96        2.83      2.17 o 
 -22   3   4       10.45       14.15      2.50 o 
 -21   3   4        1.32        0.19      2.12 o 
 -20   3   4        0.48        1.34      1.59 o 
 -19   3   4       12.53        9.35      1.88 o 
 -18   3   4       53.12       54.94      3.01 o 
 -17   3   4       17.58       12.19      1.91 o 
 -16   3   4       19.58       16.24      1.99 o 
 -15   3   4        0.02       -2.08      1.59 o 
 -14   3   4       22.37       25.30      2.27 o 
 -13   3   4        0.71       -0.72      1.23 o 
 -12   3   4       76.94       70.50      2.94 o 
 -11   3   4       22.15       22.61      2.00 o 
 -10   3   4        3.07        2.89      2.60 o 
  -9   3   4       57.34       52.26      2.99 o 
  -8   3   4       83.92       77.27      3.10 o 
  -7   3   4        4.86        3.39      1.25 o 
  -6   3   4       16.15       10.96      1.65 o 
  -5   3   4       52.41       58.85      2.55 o 
  -4   3   4       98.34       98.77      3.08 o 
  -3   3   4       53.18       58.90      2.50 o 
  -2   3   4        3.74        3.89      1.21 o 
  -1   3   4       94.46       90.03      2.92 o 
   0   3   4       22.40       26.56      1.43 o 
   1   3   4       24.16       30.22      1.70 o 
   2   3   4      191.45      192.88      3.23 o 
   3   3   4        2.08        2.26      0.90 o 
   4   3   4        0.09        1.38      0.84 o 
   5   3   4       87.72       90.23      2.27 o 
   6   3   4       24.08       27.73      1.94 o 
   7   3   4      211.20      213.62      4.51 o 
   8   3   4      399.02      424.07      6.83 o 
   9   3   4      304.35      294.42      7.57 o 
  10   3   4        9.65       12.50      2.35 o 
  11   3   4       12.96       16.85      1.89 o 
  12   3   4       26.39       31.63      2.28 o 
  13   3   4      119.82      109.20      4.24 o 
  14   3   4       15.89       19.49      1.97 o 
  15   3   4        7.52       11.23      1.72 o 
  16   3   4        2.53        3.37      1.45 o 
  17   3   4       16.13       16.73      1.99 o 
  18   3   4        7.95        4.53      1.60 o 
  19   3   4        0.03       -0.55      1.40 o 
  20   3   4        0.48        1.01      1.53 o 
  21   3   4       27.50       32.29      3.18 o 
  22   3   4       12.32       16.27      3.06 o 
 -18   4   4        6.72        5.17      1.96 o 
 -17   4   4        2.68        0.17      1.68 o 
 -16   4   4        0.28       -0.13      1.61 o 
 -15   4   4       48.30       42.59      2.90 o 
 -14   4   4        4.22        1.97      1.69 o 
 -13   4   4       49.62       46.59      2.97 o 
 -12   4   4        6.52        9.23      1.90 o 
 -11   4   4        4.71        6.79      2.00 o 
 -10   4   4        7.49        5.61      1.70 o 
  -9   4   4        3.77        3.73      1.59 o 
  -8   4   4        0.01        0.43      1.45 o 
  -7   4   4      146.99      164.95      4.50 o 
  -6   4   4       11.50       11.91      1.86 o 
  -5   4   4       73.14       67.50      3.01 o 
  -4   4   4      115.41      107.54      3.60 o 
  -3   4   4       34.39       31.92      2.29 o 
  -2   4   4        0.03        1.85      1.57 o 
  -1   4   4       41.02       54.41      3.22 o 
   0   4   4        0.82        0.79      1.55 o 
   1   4   4        1.11        1.80      1.77 o 
   2   4   4        6.55        5.59      1.67 o 
   3   4   4       73.59       72.50      4.41 o 
   4   4   4       21.83       19.68      2.89 o 
   5   4   4       21.13       26.53      3.23 o 
   6   4   4        7.26        4.49      2.47 o 
   7   4   4        0.44        0.12      1.63 o 
   8   4   4       72.01       67.64      3.08 o 
   9   4   4       14.04       16.51      2.04 o 
  10   4   4       66.84       57.15      3.00 o 
  11   4   4       14.02       13.21      1.97 o 
  12   4   4       10.09       12.10      1.97 o 
  13   4   4       83.84       78.61      3.81 o 
  14   4   4        0.33        1.08      1.83 o 
  15   4   4        0.02       -1.10      1.45 o 
  16   4   4        7.51        5.63      1.84 o 
  17   4   4       32.83       28.39      2.62 o 
  -6   5   4       14.22       10.78      2.39 o 
  -5   5   4        2.43        3.35      2.04 o 
  -4   5   4       46.93       51.22      3.75 o 
  -3   5   4        5.75       12.95      2.57 o 
  -2   5   4        0.39       -0.21      1.92 o 
  -1   5   4        2.13        2.14      2.33 o 
   0   5   4        1.40       -0.49      2.27 o 
   1   5   4        0.01       -0.86      2.34 o 
   2   5   4        1.89        0.31      2.60 o 
   3   5   4        0.68       -1.01      2.42 o 
   4   5   4        0.64       -0.88      2.55 o 
   5   5   4        0.00        3.09      4.51 o 
 -28   1   5        2.05        7.39      3.00 o 
 -27   1   5        1.80        4.92      1.89 o 
 -26   1   5       25.64       26.78      2.59 o 
 -25   1   5        8.03        9.04      1.88 o 
 -24   1   5      140.25      139.84      3.76 o 
 -23   1   5       74.36       79.77      2.90 o 
 -22   1   5       17.14       16.99      1.91 o 
 -21   1   5       28.96       30.88      2.29 o 
 -20   1   5       75.38       79.20      2.72 o 
 -19   1   5      207.66      196.51      4.05 o 
 -18   1   5      100.84       98.05      2.85 o 
 -17   1   5      242.32      214.36      4.07 o 
 -16   1   5      200.48      198.49      3.82 o 
 -15   1   5        2.75        3.41      1.02 o 
 -14   1   5      149.18      153.50      2.89 o 
 -13   1   5      217.48      214.91      3.33 o 
 -12   1   5        1.64        8.16      1.00 o 
 -11   1   5      133.32      133.94      2.73 o 
 -10   1   5        0.46        0.72      0.71 o 
  -9   1   5       87.28       91.57      2.20 o 
  -8   1   5     1638.56     1651.57     15.28 o 
  -7   1   5      828.87      830.48      8.56 o 
  -6   1   5       81.01       72.26      1.90 o 
  -5   1   5      352.87      375.60      4.68 o 
  -4   1   5      176.66      197.89      3.09 o 
  -3   1   5       61.32       92.48      1.61 o 
  -2   1   5      227.32      266.45      3.14 o 
  -1   1   5     1642.03     1704.71     13.84 o 
   0   1   5        0.57        3.42      0.79 o 
   1   1   5     1431.96     1435.82     11.91 o 
   2   1   5       79.04       79.29      1.65 o 
   3   1   5      725.81      769.32      7.06 o 
   4   1   5      342.15      333.33      3.75 o 
   5   1   5     1906.39     1959.30     17.28 o 
   6   1   5       83.62       80.50      2.00 o 
   7   1   5        0.04        0.10      0.60 o 
   8   1   5       62.67       43.09      1.62 o 
   9   1   5       28.25       25.89      1.61 o 
  10   1   5        0.11        1.96      0.80 o 
  11   1   5      109.08       88.24      3.05 o 
  12   1   5      164.69      178.65      3.92 o 
  13   1   5      179.87      186.56      3.43 o 
  14   1   5       19.89       23.26      2.05 o 
  15   1   5       13.34       13.35      2.03 o 
  16   1   5        5.60        3.37      1.19 o 
  17   1   5      811.66      780.51     10.50 o 
  18   1   5        0.18        2.35      1.32 o 
  19   1   5       12.69        8.00      1.56 o 
  20   1   5       26.15       27.20      3.54 o 
  21   1   5        1.50        3.23      1.44 o 
  22   1   5       20.00       22.07      2.54 o 
  23   1   5        4.37        4.16      1.89 o 
  24   1   5       52.09       45.22      3.31 o 
  25   1   5        3.33        4.03      2.62 o 
  26   1   5       24.70       25.55      2.99 o 
 -26   2   5       13.54       14.66      2.56 o 
 -25   2   5        2.73        2.26      1.90 o 
 -24   2   5        4.33        8.69      1.96 o 
 -23   2   5       21.77       24.20      2.38 o 
 -22   2   5       31.52       33.05      3.99 o 
 -21   2   5       14.51       13.04      2.74 o 
 -20   2   5       16.48       14.64      1.94 o 
 -19   2   5       64.28       58.37      2.94 o 
 -18   2   5        9.48       12.12      1.81 o 
 -17   2   5      307.40      300.78      9.78 o 
 -16   2   5       88.95       84.32      3.11 o 
 -15   2   5      141.69      141.54      3.84 o 
 -14   2   5       93.19       95.16      3.10 o 
 -13   2   5       29.00       28.76      1.97 o 
 -12   2   5      670.75      669.12      9.19 o 
 -11   2   5       27.64       29.34      1.97 o 
 -10   2   5        5.89        3.58      1.20 o 
  -9   2   5       27.36       35.76      2.00 o 
  -8   2   5       46.51       55.80      2.33 o 
  -7   2   5        0.15        1.99      1.06 o 
  -6   2   5      249.21      255.40      3.92 o 
  -5   2   5       15.26       16.99      1.34 o 
  -4   2   5        4.19        3.67      1.29 o 
  -3   2   5      274.05      275.67      4.07 o 
  -2   2   5      460.46      463.44      5.72 o 
  -1   2   5       32.60       42.22      1.41 o 
   0   2   5      153.75      130.31      2.33 o 
   1   2   5      737.79      719.23      7.03 o 
   2   2   5      730.34      738.85      7.20 o 
   3   2   5        3.39        3.37      0.78 o 
   4   2   5        0.96        6.08      0.85 o 
   5   2   5     1350.67     1323.70     12.94 o 
   6   2   5       41.62       45.35      1.82 o 
   7   2   5      116.54      118.07      2.74 o 
   8   2   5      195.29      204.20      3.64 o 
   9   2   5       11.55       10.96      1.19 o 
  10   2   5        0.13       -0.06      0.86 o 
  11   2   5      233.04      230.29      4.80 o 
  12   2   5       19.17       16.62      1.44 o 
  13   2   5      513.42      448.77      6.25 o 
  14   2   5       64.28       62.71      2.72 o 
  15   2   5       24.25       24.65      2.06 o 
  16   2   5      254.25      254.25      5.32 o 
  17   2   5       47.22       49.49      3.10 o 
  18   2   5       10.19       17.46      4.59 o 
  19   2   5        6.13        6.76      1.87 o 
  20   2   5       47.76       46.29      3.76 o 
  21   2   5        0.16        2.50      2.02 o 
  22   2   5       12.80        7.16      2.11 o 
  23   2   5        7.44        7.23      2.19 o 
  24   2   5        0.88        3.31      2.14 o 
  25   2   5       80.82       82.81      4.51 o 
 -23   3   5        9.54       13.70      2.65 o 
 -22   3   5        0.20        2.96      1.75 o 
 -21   3   5        0.95        4.06      1.70 o 
 -20   3   5       75.59       88.15      3.64 o 
 -19   3   5      110.56      129.17      4.84 o 
 -18   3   5       19.70       15.96      2.10 o 
 -17   3   5        9.06        8.80      2.72 o 
 -16   3   5      248.81      236.26      6.32 o 
 -15   3   5       82.03       67.69      3.13 o 
 -14   3   5       41.52       47.32      2.73 o 
 -13   3   5      135.81      120.05      3.80 o 
 -12   3   5        0.04       -0.59      1.21 o 
 -11   3   5       91.58       85.05      3.19 o 
 -10   3   5       87.55       88.43      3.30 o 
  -9   3   5        6.81        7.78      1.71 o 
  -8   3   5       57.51       54.98      3.04 o 
  -7   3   5       18.61       22.46      1.88 o 
  -6   3   5      127.77      141.45      3.79 o 
  -5   3   5      597.02      598.08      8.63 o 
  -4   3   5        1.71        1.73      1.89 o 
  -3   3   5      146.92      156.55      6.30 o 
  -2   3   5      246.33      248.11      4.94 o 
  -1   3   5       10.99       16.59      1.66 o 
   0   3   5       52.47       56.34      2.47 o 
   1   3   5        9.79       13.19      1.37 o 
   2   3   5       13.69       15.24      1.39 o 
   3   3   5       12.80       11.19      1.16 o 
   4   3   5       88.26       98.06      2.83 o 
   5   3   5      153.32      155.40      3.38 o 
   6   3   5      171.26      176.01      3.64 o 
   7   3   5        9.92       10.34      1.57 o 
   8   3   5       61.85       64.04      2.79 o 
   9   3   5     1331.78     1320.58     15.57 o 
  10   3   5       61.72       77.21      3.12 o 
  11   3   5      195.02      187.78      4.58 o 
  12   3   5       84.39       84.26      3.18 o 
  13   3   5       18.68       21.35      2.18 o 
  14   3   5       52.17       40.91      2.51 o 
  15   3   5        0.96        0.52      1.32 o 
  16   3   5       37.89       30.79      2.44 o 
  17   3   5        0.31       -0.20      1.72 o 
  18   3   5       34.66       29.30      2.49 o 
  19   3   5       22.06       22.60      2.76 o 
  20   3   5       45.47       44.60      5.26 o 
  21   3   5      102.58      111.01      4.92 o 
 -17   4   5        0.03        1.42      1.73 o 
 -16   4   5        3.61        4.30      1.81 o 
 -15   4   5       29.52       28.58      2.63 o 
 -14   4   5       10.03        6.58      2.15 o 
 -13   4   5        6.82        2.47      1.77 o 
 -12   4   5       11.12       10.68      1.99 o 
 -11   4   5      177.38      179.56      9.31 o 
 -10   4   5       40.33       45.85      4.02 o 
  -9   4   5        0.05        0.62      2.07 o 
  -8   4   5       61.57       60.00      3.11 o 
  -7   4   5        7.13        7.37      1.77 o 
  -6   4   5        0.04       -0.97      1.32 o 
  -5   4   5       11.08       12.07      1.87 o 
  -4   4   5        5.42        2.20      1.45 o 
  -3   4   5       15.23       17.62      2.00 o 
  -2   4   5       14.49       13.31      2.17 o 
  -1   4   5        8.60       12.69      2.15 o 
   0   4   5      156.97      149.18      5.97 o 
   1   4   5      170.06      171.95     14.57 o 
   2   4   5       21.46       22.44      6.19 o 
   3   4   5        4.38        8.44      2.58 o 
   4   4   5       58.30       61.06      8.38 o 
   5   4   5        3.77        4.30      2.56 o 
   6   4   5       25.24       21.05      3.20 o 
   7   4   5        0.80       -1.32      1.82 o 
   8   4   5        0.13        2.85      1.98 o 
   9   4   5       36.32       28.86      2.78 o 
  10   4   5       11.28       11.85      1.99 o 
  11   4   5       38.59       34.11      2.63 o 
  12   4   5       28.38       28.00      2.48 o 
  13   4   5       30.30       38.43      2.78 o 
  14   4   5        0.34        2.28      1.70 o 
  15   4   5       14.63       16.76      2.33 o 
  16   4   5       12.97       12.68      2.25 o 
 -28   0   6       67.18       66.29      5.10 o 
 -27   0   6      111.47      138.90      6.45 o 
 -25   0   6       22.23       15.45      4.54 o 
 -24   0   6       32.46       25.44      5.00 o 
 -23   0   6       39.75       42.03      5.75 o 
 -22   0   6       24.58       21.35      3.03 o 
 -21   0   6      596.55      598.72     12.88 o 
 -20   0   6      203.13      195.06      6.60 o 
 -19   0   6        8.93       12.55      2.54 o 
 -18   0   6     1041.17      974.54     17.49 o 
 -17   0   6       58.68       66.13      3.83 o 
 -16   0   6       34.13       39.88      3.21 o 
 -15   0   6      404.16      400.44      9.11 o 
 -14   0   6      383.57      360.79      6.31 o 
 -13   0   6      116.51      107.76      3.16 o 
 -12   0   6      192.34      189.03      4.96 o 
 -11   0   6     1708.19     1750.37     20.75 o 
 -10   0   6      449.24      489.17      7.38 o 
  -9   0   6       51.45       66.73      3.90 o 
  -8   0   6      541.67      617.49      8.60 o 
  -7   0   6     1639.07     1772.99     20.61 o 
  -6   0   6      114.47      102.10      3.11 o 
  -5   0   6        1.78        6.95      1.18 o 
  -4   0   6     5092.37     5160.72     47.14 o 
  -3   0   6     4583.33     5056.51     46.20 o 
  -2   0   6     1445.12     1377.27     13.96 o 
  -1   0   6      526.80      629.64     12.72 o 
   0   0   6      232.62      224.41      6.93 o 
   1   0   6      762.73      701.23      9.37 o 
   2   0   6      364.37      435.32      6.54 o 
   3   0   6     1302.81     1340.48     16.08 o 
   4   0   6       74.75       86.42      2.50 o 
   5   0   6     1049.11     1092.02     13.52 o 
   6   0   6       36.76       46.24      1.94 o 
   7   0   6      953.49     1040.44     13.02 o 
   8   0   6      142.36      158.56      4.86 o 
   9   0   6     1506.34     1523.50     23.31 o 
  10   0   6      524.38      554.35     10.79 o 
  11   0   6      174.20      148.35      4.90 o 
  12   0   6      557.84      491.51     10.21 o 
  13   0   6      989.87      984.12     17.01 o 
  14   0   6      429.64      407.42      9.33 o 
  15   0   6        0.43        2.68      3.61 o 
  16   0   6       27.76       33.56      3.03 o 
  17   0   6      353.78      382.54     10.98 o 
  18   0   6        6.46        8.30      2.18 o 
  19   0   6        1.58        3.31      1.93 o 
  20   0   6       39.70       41.33      3.66 o 
  21   0   6      681.82      621.60     13.62 o 
  22   0   6       37.13       34.69      8.88 o 
  23   0   6        4.37        4.74      2.26 o 
  24   0   6       32.53       26.85      3.48 o 
  25   0   6       23.89       31.56      4.43 o 
  26   0   6       29.67       31.41      6.18 o 
 -27   1   6        8.89       10.86      3.25 o 
 -26   1   6       49.79       56.67      4.01 o 
 -25   1   6       21.77       19.51      2.37 o 
 -24   1   6      160.18      157.86      4.68 o 
 -23   1   6        8.71        9.98      1.86 o 
 -22   1   6       33.51       34.75      2.59 o 
 -21   1   6       27.98       30.59      2.07 o 
 -20   1   6       36.95       36.70      2.13 o 
 -19   1   6      105.21      113.73      3.19 o 
 -18   1   6       11.51        9.23      1.51 o 
 -17   1   6        8.20       10.23      1.43 o 
 -16   1   6      147.82      149.11      4.44 o 
 -15   1   6      112.75      103.42      2.82 o 
 -14   1   6        7.83       10.33      1.09 o 
 -13   1   6       31.48       38.04      1.77 o 
 -12   1   6      369.78      374.64      5.23 o 
 -11   1   6      109.04      126.43      2.79 o 
 -10   1   6      557.64      522.40      6.39 o 
  -9   1   6       16.32       15.42      1.65 o 
  -8   1   6     1312.83     1270.05     12.46 o 
  -7   1   6     2260.43     2295.74     20.66 o 
  -6   1   6        0.06        0.05      0.68 o 
  -5   1   6       13.22       10.19      0.96 o 
  -4   1   6      179.15      205.69      3.33 o 
  -3   1   6      742.92      690.56      7.47 o 
  -2   1   6       36.13       39.64      1.60 o 
  -1   1   6      544.77      558.93      5.61 o 
   0   1   6       56.72       66.53      1.85 o 
   1   1   6      428.71      437.21      4.70 o 
   2   1   6      217.41      209.23      2.96 o 
   3   1   6      810.70      872.83      8.01 o 
   4   1   6       28.47       36.57      1.26 o 
   5   1   6      222.74      204.26      2.81 o 
   6   1   6      895.93      916.23      9.48 o 
   7   1   6      112.90      114.92      2.65 o 
   8   1   6      473.69      472.75      5.93 o 
   9   1   6      822.62      768.16      8.47 o 
  10   1   6        2.30        3.62      0.89 o 
  11   1   6       95.45       97.47      2.49 o 
  12   1   6       10.64       13.33      1.45 o 
  13   1   6       95.93       92.71      2.96 o 
  14   1   6        0.02       -0.36      1.00 o 
  15   1   6       77.17       80.17      2.90 o 
  16   1   6        0.07        1.56      1.25 o 
  17   1   6     1033.56      977.77     12.62 o 
  18   1   6      169.46      162.61      4.26 o 
  19   1   6        7.39        4.89      1.43 o 
  20   1   6      118.99      135.34      4.05 o 
  21   1   6       34.02       40.19      2.63 o 
  22   1   6       51.57       58.56      3.05 o 
  23   1   6       21.76       19.56      2.57 o 
  24   1   6       13.15       10.13      2.23 o 
  25   1   6        2.56        0.38      1.81 o 
 -26   2   6        1.03        1.62      1.89 o 
 -25   2   6        6.68        1.90      1.79 o 
 -24   2   6       14.97       13.09      2.23 o 
 -23   2   6       30.75       38.43      4.12 o 
 -22   2   6        0.01       -1.08      1.47 o 
 -21   2   6        0.64       -1.47      1.39 o 
 -20   2   6       48.62       42.84      2.75 o 
 -19   2   6        4.38        8.16      2.38 o 
 -18   2   6      196.20      190.16      4.81 o 
 -17   2   6       93.70       92.88      3.40 o 
 -16   2   6       39.75       42.46      2.53 o 
 -15   2   6      303.63      306.88      5.95 o 
 -14   2   6      115.19      106.12      3.43 o 
 -13   2   6       88.00       79.74      4.00 o 
 -12   2   6        8.31        6.78      1.40 o 
 -11   2   6      231.52      234.97      4.83 o 
 -10   2   6       17.34       16.59      1.64 o 
  -9   2   6      124.29      132.03      3.50 o 
  -8   2   6       79.57       85.50      3.02 o 
  -7   2   6        1.15        4.00      1.13 o 
  -6   2   6        5.30        2.30      0.90 o 
  -5   2   6       20.11       17.63      1.31 o 
  -4   2   6      190.47      204.96      3.60 o 
  -3   2   6      144.12      150.26      3.03 o 
  -2   2   6      242.29      252.14      4.04 o 
  -1   2   6      661.20      715.98      8.08 o 
   0   2   6      127.96      134.84      4.08 o 
   1   2   6        3.87        3.46      0.78 o 
   2   2   6      120.33      131.01      2.48 o 
   3   2   6       38.42       33.02      1.97 o 
   4   2   6        1.10        0.64      1.10 o 
   5   2   6        4.06        3.59      0.99 o 
   6   2   6       47.63       56.94      2.05 o 
   7   2   6       12.20       11.92      1.64 o 
   8   2   6      109.60      108.06      2.75 o 
   9   2   6      126.50      135.60      3.08 o 
  10   2   6        5.32        3.37      1.06 o 
  11   2   6      205.78      204.08      3.92 o 
  12   2   6        1.96        6.68      1.24 o 
  13   2   6      100.90       95.09      2.84 o 
  14   2   6      694.39      676.87      8.49 o 
  15   2   6       61.79       52.60      4.18 o 
  16   2   6        0.37        0.86      1.67 o 
  17   2   6       10.03       13.46      2.14 o 
  18   2   6        5.09        5.19      2.46 o 
  19   2   6        9.88        8.96      2.40 o 
  20   2   6        0.56       -0.52      1.58 o 
  21   2   6        0.07       -0.02      2.01 o 
  22   2   6        1.03        2.08      1.73 o 
  23   2   6       10.80       13.39      2.59 o 
  24   2   6        0.48        1.80      2.30 o 
 -22   3   6        0.04        0.88      1.70 o 
 -21   3   6       13.98       12.23      2.11 o 
 -20   3   6        1.59        0.91      1.67 o 
 -19   3   6       51.96       38.37      2.82 o 
 -18   3   6       10.07        6.71      1.82 o 
 -17   3   6       40.33       35.78      2.67 o 
 -16   3   6        0.50       -0.57      1.47 o 
 -15   3   6        6.10        4.17      1.65 o 
 -14   3   6       36.67       34.93      2.53 o 
 -13   3   6        1.75        5.99      1.59 o 
 -12   3   6       13.16       10.48      1.80 o 
 -11   3   6       63.46       70.41      3.28 o 
 -10   3   6       22.39       17.61      3.17 o 
  -9   3   6       20.95       24.99      2.12 o 
  -8   3   6      265.12      270.43      5.53 o 
  -7   3   6      104.21      105.62      3.43 o 
  -6   3   6        4.73        5.18      1.38 o 
  -5   3   6        1.29       -0.91      1.08 o 
  -4   3   6        5.22        5.99      1.42 o 
  -3   3   6        1.74        1.19      1.22 o 
  -2   3   6        2.83        2.63      1.29 o 
  -1   3   6       28.42       22.83      2.86 o 
   0   3   6       50.83       48.94      2.48 o 
   1   3   6       28.06       31.98      2.13 o 
   2   3   6        8.54       12.61      1.65 o 
   3   3   6        1.06       -0.68      1.37 o 
   4   3   6       23.69       23.95      2.27 o 
   5   3   6      350.94      345.49      6.19 o 
   6   3   6       10.24        8.00      1.36 o 
   7   3   6      155.70      160.69      4.09 o 
   8   3   6      117.26      115.16      3.54 o 
   9   3   6        1.34        0.91      1.33 o 
  10   3   6        0.00       -1.22      1.20 o 
  11   3   6        2.28        1.35      1.25 o 
  12   3   6       13.06       17.55      1.96 o 
  13   3   6       12.19       11.89      1.79 o 
  14   3   6        1.15        1.83      1.54 o 
  15   3   6        0.82        3.53      1.49 o 
  16   3   6       13.96       10.48      1.91 o 
  17   3   6        0.50        0.00      1.67 o 
  18   3   6        1.50        1.67      1.89 o 
  19   3   6        0.00        0.95      1.86 o 
  20   3   6       16.94       17.44      2.73 o 
 -16   4   6       36.40       24.11      3.28 o 
 -15   4   6       18.58       21.88      3.10 o 
 -14   4   6       24.19       25.25      2.59 o 
 -13   4   6       16.98       18.60      2.37 o 
 -12   4   6       55.15       55.29      4.03 o 
 -11   4   6       25.09       24.99      2.71 o 
 -10   4   6        2.38        0.29      1.50 o 
  -9   4   6       17.55       18.05      2.25 o 
  -8   4   6       34.15       35.97      2.65 o 
  -7   4   6        2.93        2.23      1.49 o 
  -6   4   6       16.36        9.45      1.83 o 
  -5   4   6        6.55       11.33      1.87 o 
  -4   4   6      134.97      139.99      4.28 o 
  -3   4   6        0.10        2.86      1.50 o 
  -2   4   6        8.49        8.42      1.73 o 
  -1   4   6       11.11       14.18      2.93 o 
   0   4   6       27.50       28.11      3.59 o 
   1   4   6       34.82       40.41      5.91 o 
   2   4   6        3.52        4.55      2.45 o 
   3   4   6        6.14        3.47      2.22 o 
   4   4   6        5.58       11.13      2.73 o 
   5   4   6        0.47        2.19      2.15 o 
   6   4   6       23.15       16.07      3.03 o 
   7   4   6        1.28        2.39      2.49 o 
   8   4   6        0.63        1.88      2.24 o 
   9   4   6        6.93        4.58      2.38 o 
  10   4   6       85.91       80.42      4.04 o 
  11   4   6        1.53        7.47      2.15 o 
  12   4   6        9.31        8.12      2.28 o 
  13   4   6       79.79       81.26      4.29 o 
  14   4   6       26.97       23.12      2.53 o 
 -26   1   7       26.35       29.49      4.55 o 
 -25   1   7       12.84       17.88      2.91 o 
 -24   1   7        0.47        0.45      1.99 o 
 -23   1   7       47.84       59.18      3.60 o 
 -22   1   7       14.13       16.37      2.59 o 
 -21   1   7       25.58       29.07      2.48 o 
 -20   1   7       53.93       50.35      2.88 o 
 -19   1   7      101.95      103.71      3.70 o 
 -18   1   7       73.25       73.83      2.74 o 
 -17   1   7      739.90      739.75      9.15 o 
 -16   1   7      159.85      163.15      4.28 o 
 -15   1   7       33.98       36.45      2.25 o 
 -14   1   7        9.03       11.97      1.52 o 
 -13   1   7        0.32        0.18      0.95 o 
 -12   1   7        7.57       11.68      1.27 o 
 -11   1   7       18.63       10.01      1.18 o 
 -10   1   7       73.82       66.80      2.68 o 
  -9   1   7      117.03      109.84      2.66 o 
  -8   1   7      125.22      111.42      2.65 o 
  -7   1   7      210.67      196.82      4.02 o 
  -6   1   7       38.37       39.78      1.69 o 
  -5   1   7      218.10      222.01      3.69 o 
  -4   1   7      750.44      800.97      8.67 o 
  -3   1   7       32.50       32.47      1.53 o 
  -2   1   7      230.18      232.58      3.20 o 
  -1   1   7       56.06       67.57      1.70 o 
   0   1   7      191.83      191.78      2.88 o 
   1   1   7      119.34      130.61      2.36 o 
   2   1   7     1393.20     1436.29     12.42 o 
   3   1   7        0.79        6.60      1.08 o 
   4   1   7        7.39       20.38      0.96 o 
   5   1   7      401.52      407.94      5.38 o 
   6   1   7      153.35      149.32      3.50 o 
   7   1   7       36.38       45.28      1.83 o 
   8   1   7      213.73      207.90      3.68 o 
   9   1   7       43.97       43.11      1.87 o 
  10   1   7        0.03        0.04      0.96 o 
  11   1   7        2.46        2.77      1.09 o 
  12   1   7        0.29        0.99      1.02 o 
  13   1   7       25.69       27.76      1.98 o 
  14   1   7      221.81      206.11      4.66 o 
  15   1   7        3.39        4.41      1.36 o 
  16   1   7       43.24       42.40      3.10 o 
  17   1   7      332.29      339.74      6.80 o 
  18   1   7        0.73       -0.99      1.43 o 
  19   1   7        2.13        2.70      1.45 o 
  20   1   7        3.90        0.59      1.41 o 
  21   1   7       41.33       35.90      2.60 o 
  22   1   7        0.00        3.20      1.61 o 
  23   1   7       13.26       10.14      2.20 o 
  24   1   7        3.62        4.82      2.02 o 
 -25   2   7        1.08        1.49      2.36 o 
 -24   2   7        6.03        6.33      2.47 o 
 -23   2   7        4.09        1.68      1.73 o 
 -22   2   7       18.46       20.64      2.42 o 
 -21   2   7      111.87      115.95      6.38 o 
 -20   2   7      187.90      203.58      5.31 o 
 -19   2   7      176.82      182.70      4.92 o 
 -18   2   7       10.20       10.26      1.87 o 
 -17   2   7       13.77        7.30      1.70 o 
 -16   2   7        4.77        5.58      2.02 o 
 -15   2   7      181.00      172.12      4.50 o 
 -14   2   7       82.40       81.50      3.14 o 
 -13   2   7       45.56       49.74      2.64 o 
 -12   2   7       95.59       84.53      3.10 o 
 -11   2   7      108.56      101.30      5.80 o 
 -10   2   7      116.99      118.85      3.43 o 
  -9   2   7       10.52       14.72      1.65 o 
  -8   2   7      191.99      182.11      5.71 o 
  -7   2   7      184.68      190.91      4.28 o 
  -6   2   7      165.85      176.65      3.48 o 
  -5   2   7       46.45       47.10      2.02 o 
  -4   2   7      719.17      673.12      7.97 o 
  -3   2   7      243.20      257.36      4.27 o 
  -2   2   7      154.05      161.00      3.28 o 
  -1   2   7       80.93       80.66      2.36 o 
   0   2   7       11.89       13.30      1.27 o 
   1   2   7       28.99       23.24      1.50 o 
   2   2   7      275.82      292.85      5.30 o 
   3   2   7       83.52       95.98      2.59 o 
   4   2   7     1169.98     1124.49     11.70 o 
   5   2   7      412.25      409.08      5.73 o 
   6   2   7       60.65       62.43      2.26 o 
   7   2   7        0.82        0.29      1.10 o 
   8   2   7       99.32       86.72      2.57 o 
   9   2   7       18.10       16.30      1.47 o 
  10   2   7      106.78      103.45      3.00 o 
  11   2   7       60.89       59.62      2.35 o 
  12   2   7       13.62       14.26      1.49 o 
  13   2   7      230.33      230.01      5.01 o 
  14   2   7        9.88        7.34      1.54 o 
  15   2   7        8.63        9.08      1.90 o 
  16   2   7       72.11       65.88      4.47 o 
  17   2   7       11.75        9.17      2.58 o 
  18   2   7       54.16       50.32      3.40 o 
  19   2   7       13.45        9.77      2.17 o 
  20   2   7       24.96       24.89      2.84 o 
  21   2   7      114.75      122.89      7.40 o 
  22   2   7       90.53       87.66      4.48 o 
 -21   3   7       16.87       16.45      2.40 o 
 -20   3   7        5.07        2.73      1.82 o 
 -19   3   7       26.13       24.44      2.49 o 
 -18   3   7       22.47       24.71      2.48 o 
 -17   3   7       62.92       56.42      4.48 o 
 -16   3   7       24.85       20.24      2.27 o 
 -15   3   7        1.23       -1.40      1.39 o 
 -14   3   7       84.97       83.47      3.45 o 
 -13   3   7       24.38       24.12      2.40 o 
 -12   3   7       37.45       29.96      2.37 o 
 -11   3   7       84.14       85.78      3.36 o 
 -10   3   7       82.83       84.61      3.34 o 
  -9   3   7        7.12        8.86      2.17 o 
  -8   3   7       72.06       72.13      3.04 o 
  -7   3   7       15.36       15.23      2.77 o 
  -6   3   7        3.52        6.27      1.73 o 
  -5   3   7       69.66       78.83      3.05 o 
  -4   3   7        4.64        6.73      1.53 o 
  -3   3   7        0.33        2.10      1.33 o 
  -2   3   7        4.26        3.15      1.42 o 
  -1   3   7       15.19       21.48      2.01 o 
   0   3   7      303.18      322.52      7.20 o 
   1   3   7     1114.40     1158.60     23.34 o 
   2   3   7       11.22       19.60      2.25 o 
   3   3   7       54.85       53.44      2.73 o 
   4   3   7      109.09       97.74      4.95 o 
   5   3   7       75.31       71.48      2.92 o 
   6   3   7       64.87       65.90      2.85 o 
   7   3   7        1.79        1.84      1.26 o 
   8   3   7       27.05       18.94      2.24 o 
   9   3   7       18.03       19.22      1.90 o 
  10   3   7       11.63        7.65      1.61 o 
  11   3   7       28.43       26.54      2.20 o 
  12   3   7        0.64        1.23      1.39 o 
  13   3   7        0.87        0.25      1.37 o 
  14   3   7       19.62       25.12      2.30 o 
  15   3   7       85.52       77.26      4.33 o 
  16   3   7       46.42       47.31      3.39 o 
  17   3   7       23.90       25.15      2.85 o 
  18   3   7       45.12       45.21      3.50 o 
  19   3   7       19.30       18.09      2.79 o 
 -14   4   7        7.06        8.37      2.39 o 
 -13   4   7       18.57       18.98      2.45 o 
 -12   4   7        5.10        2.67      1.80 o 
 -11   4   7       35.96       30.17      2.73 o 
 -10   4   7       35.77       38.78      2.90 o 
  -9   4   7        0.21       -0.73      1.57 o 
  -8   4   7        0.02       -0.79      1.48 o 
  -7   4   7        3.70        4.97      1.75 o 
  -6   4   7        0.98        4.86      1.60 o 
  -5   4   7       58.34       62.37      3.24 o 
  -4   4   7       17.67       15.50      2.08 o 
  -3   4   7       33.19       29.38      2.96 o 
  -2   4   7       63.45       58.56      3.77 o 
  -1   4   7       12.72       12.97      4.89 o 
   0   4   7        2.69        3.22      2.34 o 
   1   4   7       49.56       52.42      4.41 o 
   2   4   7        0.08        1.91      2.45 o 
   3   4   7        0.95        1.21      2.28 o 
   4   4   7       10.74       14.38      3.18 o 
   5   4   7        8.91        9.80      2.76 o 
   6   4   7        9.81        7.64      2.67 o 
   7   4   7       20.05       22.22      6.87 o 
   8   4   7       36.05       39.24      3.91 o 
   9   4   7       45.01       46.10      4.37 o 
  10   4   7       98.08      106.04      9.17 o 
  11   4   7       16.69       17.98      2.75 o 
  12   4   7        1.99        6.71      2.30 o 
 -26   0   8       14.04       13.45      3.26 o 
 -25   0   8       11.96        9.05      2.89 o 
 -24   0   8        1.11       -1.24      2.23 o 
 -23   0   8        5.02        4.92      2.99 o 
 -22   0   8       23.73       21.32      3.26 o 
 -21   0   8       61.52       66.36      7.29 o 
 -20   0   8        0.55       -0.74      1.52 o 
 -19   0   8       32.68       26.42      2.82 o 
 -18   0   8      142.82      147.62      4.84 o 
 -17   0   8      737.20      723.20     11.79 o 
 -16   0   8      133.77      151.26      4.73 o 
 -15   0   8      250.87      254.34      6.08 o 
 -14   0   8       27.93       30.26      2.47 o 
 -13   0   8      512.70      467.40      8.49 o 
 -12   0   8     1238.33     1246.82     16.74 o 
 -11   0   8     1616.33     1542.06     19.66 o 
 -10   0   8        1.50        5.60      1.49 o 
  -9   0   8       11.27       12.63      1.70 o 
  -8   0   8       14.61       16.36      1.77 o 
  -7   0   8      606.32      618.28      9.55 o 
  -6   0   8      604.18      573.04      7.49 o 
  -5   0   8      113.97      134.91      3.03 o 
  -4   0   8      146.33      123.19      2.86 o 
  -3   0   8      173.10      182.16      3.53 o 
  -2   0   8      468.17      434.97      7.04 o 
  -1   0   8      671.92      660.62      9.54 o 
   0   0   8      131.33      150.28      5.45 o 
   1   0   8      339.79      380.65      6.52 o 
   2   0   8      295.98      273.87      5.30 o 
   3   0   8      398.46      422.49      7.00 o 
   4   0   8      475.27      526.41      8.16 o 
   5   0   8      134.99      157.93      5.14 o 
   6   0   8      721.14      734.64     13.51 o 
   7   0   8     1360.46     1394.45     22.30 o 
   8   0   8      393.92      376.14      8.74 o 
   9   0   8     1279.07     1275.36     21.02 o 
  10   0   8     1203.63     1162.47     21.17 o 
  11   0   8       65.69       75.27      4.00 o 
  12   0   8      170.65      172.85      6.00 o 
  13   0   8      375.98      356.68      9.07 o 
  14   0   8       77.64       72.66      4.22 o 
  15   0   8       64.11       62.85      4.33 o 
  16   0   8       27.51       32.88      3.27 o 
  17   0   8       23.99       23.53      3.09 o 
  18   0   8      523.02      510.18     12.08 o 
  19   0   8       20.59       20.71      3.13 o 
  20   0   8       13.54        9.38      2.68 o 
  21   0   8      412.53      434.80     11.52 o 
  22   0   8       23.75       24.28      3.55 o 
  23   0   8       10.45       12.63      3.13 o 
 -25   1   8        0.03        0.67      2.24 o 
 -24   1   8        8.14        4.98      2.32 o 
 -23   1   8        3.42        3.26      2.10 o 
 -22   1   8        0.12       -2.71      1.83 o 
 -21   1   8       21.88       26.37      2.94 o 
 -20   1   8       12.60       17.92      2.60 o 
 -19   1   8       19.12       21.38      2.64 o 
 -18   1   8       11.50       13.86      2.38 o 
 -17   1   8      469.35      462.85      9.30 o 
 -16   1   8       11.07        9.37      2.16 o 
 -15   1   8      297.90      300.04      7.50 o 
 -14   1   8      445.46      438.96      7.18 o 
 -13   1   8       34.07       41.63      2.28 o 
 -12   1   8      279.81      276.90      4.70 o 
 -11   1   8      741.44      751.71      8.86 o 
 -10   1   8      104.51      118.55      2.97 o 
  -9   1   8      560.28      568.74      7.17 o 
  -8   1   8      129.53      129.12      2.99 o 
  -7   1   8       15.22       26.90      1.60 o 
  -6   1   8      205.48      215.14      3.81 o 
  -5   1   8       27.78       28.40      1.67 o 
  -4   1   8      102.46      109.08      2.68 o 
  -3   1   8      497.55      496.70      6.31 o 
  -2   1   8      178.76      177.33      3.36 o 
  -1   1   8        0.63        2.63      0.88 o 
   0   1   8      548.54      563.64      6.08 o 
   1   1   8       82.10       81.79      2.94 o 
   2   1   8       39.57       39.24      1.38 o 
   3   1   8      189.64      205.04      4.89 o 
   4   1   8     1166.58     1119.55     12.93 o 
   5   1   8       71.90       74.89      2.36 o 
   6   1   8      128.62      147.07      3.16 o 
   7   1   8        5.21       10.42      1.21 o 
   8   1   8      429.58      414.94      6.64 o 
   9   1   8       93.42       80.97      2.82 o 
  10   1   8      476.53      472.35      7.41 o 
  11   1   8        5.83        3.89      1.32 o 
  12   1   8      128.32      126.60      3.68 o 
  13   1   8      336.46      343.46      6.33 o 
  14   1   8      306.52      307.10      6.04 o 
  15   1   8       90.53       92.35      5.15 o 
  16   1   8       84.26       72.21      3.32 o 
  17   1   8       44.67       51.61      2.86 o 
  18   1   8       72.19       71.11      4.94 o 
  19   1   8        5.51        2.76      1.48 o 
  20   1   8       23.33       19.20      2.23 o 
  21   1   8       47.40       44.86      2.90 o 
  22   1   8       32.73       31.02      2.63 o 
  23   1   8        0.06        0.45      1.75 o 
 -23   2   8       49.25       46.57      5.91 o 
 -22   2   8        0.33       -1.75      2.05 o 
 -21   2   8        0.76        1.09      2.11 o 
 -20   2   8       96.09       92.55      5.80 o 
 -19   2   8        3.67        2.26      1.69 o 
 -18   2   8       68.80       60.25      3.16 o 
 -17   2   8      114.50      114.10      3.92 o 
 -16   2   8        2.16       -0.36      1.98 o 
 -15   2   8      152.48      139.77      4.16 o 
 -14   2   8       97.70       86.24      3.59 o 
 -13   2   8        1.34        0.49      1.24 o 
 -12   2   8       39.23       38.53      2.53 o 
 -11   2   8        7.53        8.50      2.27 o 
 -10   2   8       20.89       25.40      2.02 o 
  -9   2   8      323.84      290.04      5.63 o 
  -8   2   8      127.00      139.29      3.80 o 
  -7   2   8       25.07       23.05      1.91 o 
  -6   2   8      400.63      388.33      6.57 o 
  -5   2   8      228.85      226.80      5.44 o 
  -4   2   8       13.30       11.45      1.34 o 
  -3   2   8        0.01       -0.23      0.97 o 
  -2   2   8       55.07       66.78      2.32 o 
  -1   2   8      241.56      252.63      4.35 o 
   0   2   8       72.71       77.83      2.82 o 
   1   2   8       49.37       46.84      2.75 o 
   2   2   8       25.54       26.69      1.94 o 
   3   2   8       16.17       20.23      1.86 o 
   4   2   8       26.13       31.06      2.10 o 
   5   2   8      384.04      394.93      6.65 o 
   6   2   8      216.77      216.00      5.73 o 
   7   2   8       52.44       49.41      2.29 o 
   8   2   8        0.69        2.05      1.06 o 
   9   2   8      144.10      136.90      3.33 o 
  10   2   8       29.69       32.74      1.93 o 
  11   2   8        2.06        4.99      1.36 o 
  12   2   8        9.63       12.01      1.74 o 
  13   2   8       18.20       23.46      2.60 o 
  14   2   8        6.42        5.06      1.54 o 
  15   2   8        3.14        2.18      1.35 o 
  16   2   8       21.20       25.63      2.67 o 
  17   2   8       21.89       22.30      3.02 o 
  18   2   8       17.31       24.57      3.25 o 
  19   2   8        0.01        1.66      1.73 o 
  20   2   8        5.22        4.32      2.55 o 
  21   2   8        6.06        5.96      2.23 o 
 -19   3   8        5.68        1.96      1.73 o 
 -18   3   8       20.98       21.52      2.48 o 
 -17   3   8       15.06       13.86      2.23 o 
 -16   3   8       16.96       18.44      2.31 o 
 -15   3   8        1.15       -0.17      1.47 o 
 -14   3   8        0.62       -0.35      1.41 o 
 -13   3   8       21.64       23.99      2.31 o 
 -12   3   8       86.38       83.74      3.49 o 
 -11   3   8      139.06      138.00      4.29 o 
 -10   3   8        6.62        6.57      1.65 o 
  -9   3   8      111.33      103.38      3.67 o 
  -8   3   8       13.20       16.09      1.98 o 
  -7   3   8       49.24       56.55      4.01 o 
  -6   3   8        4.42        6.58      1.59 o 
  -5   3   8        1.28        3.00      1.52 o 
  -4   3   8        2.24        1.03      1.42 o 
  -3   3   8        6.70        6.48      2.23 o 
  -2   3   8        3.54        8.75      2.01 o 
  -1   3   8        0.07        1.69      1.70 o 
   0   3   8       12.46       13.37      2.18 o 
   1   3   8        0.21        0.79      1.46 o 
   2   3   8       87.39       85.05      3.89 o 
   3   3   8        8.79        6.05      1.59 o 
   4   3   8       92.82       91.10      4.72 o 
   5   3   8       25.04       29.93      2.36 o 
   6   3   8        3.40        5.07      1.54 o 
   7   3   8        0.90        0.56      1.28 o 
   8   3   8        8.33        7.86      1.59 o 
   9   3   8       67.98       64.43      3.41 o 
  10   3   8        3.95        4.96      1.67 o 
  11   3   8        6.93        7.55      2.33 o 
  12   3   8        0.44        0.00      1.52 o 
  13   3   8        2.74        3.63      1.84 o 
  14   3   8        0.09        2.32      1.81 o 
  15   3   8        8.78        8.68      2.19 o 
  16   3   8        1.37        4.01      1.98 o 
  17   3   8        0.83        2.91      2.10 o 
 -12   4   8       26.04       25.47      2.69 o 
 -11   4   8        0.05        0.17      1.63 o 
 -10   4   8        4.53        4.56      2.85 o 
  -9   4   8        0.10       -1.53      3.06 o 
  -8   4   8        6.95       10.49      2.06 o 
  -7   4   8       57.90       70.72      5.18 o 
  -6   4   8        5.92        8.09      1.93 o 
  -5   4   8        7.94        6.33      2.33 o 
  -4   4   8        4.17        3.03      2.04 o 
  -3   4   8       15.98       20.09      3.14 o 
  -2   4   8       28.78       27.16      3.73 o 
  -1   4   8       10.15       16.91      2.68 o 
   0   4   8       74.73       88.53      7.61 o 
   1   4   8        3.31        3.67      2.44 o 
   2   4   8        2.94       -0.30      5.06 o 
   3   4   8       11.23       15.58      3.08 o 
   4   4   8        6.73       14.35      3.13 o 
   5   4   8       24.89       34.12      5.99 o 
   6   4   8       10.16       12.40      3.09 o 
   7   4   8        2.58        4.18      2.45 o 
   8   4   8        0.43        3.45      2.31 o 
   9   4   8        0.03        2.46      2.30 o 
 -24   1   9        0.33        3.19      2.38 o 
 -23   1   9        3.62        4.46      2.99 o 
 -22   1   9        0.96        1.87      2.24 o 
 -21   1   9        6.27        5.60      2.31 o 
 -20   1   9      254.45      252.85      7.03 o 
 -19   1   9       14.49       17.15      2.64 o 
 -18   1   9       13.02        9.78      2.32 o 
 -17   1   9        0.70       -0.24      1.70 o 
 -16   1   9       45.77       35.29      3.06 o 
 -15   1   9        9.22       11.77      2.29 o 
 -14   1   9       39.04       40.25      3.06 o 
 -13   1   9      190.61      206.63      5.79 o 
 -12   1   9      726.43      698.61      9.99 o 
 -11   1   9       57.19       64.11      2.49 o 
 -10   1   9       45.31       47.47      2.19 o 
  -9   1   9       46.16       47.36      2.14 o 
  -8   1   9       59.47       58.92      2.84 o 
  -7   1   9      103.69       89.08      2.67 o 
  -6   1   9      352.76      353.38      5.35 o 
  -5   1   9        4.21        7.77      1.18 o 
  -4   1   9       71.65       75.78      2.40 o 
  -3   1   9      402.91      382.06      5.53 o 
  -2   1   9       30.87       40.15      2.41 o 
  -1   1   9       58.11       55.77      2.41 o 
   0   1   9        0.57        1.63      0.80 o 
   1   1   9       24.35       26.17      1.86 o 
   2   1   9      446.46      432.73      6.85 o 
   3   1   9        7.36        8.09      1.20 o 
   4   1   9      319.46      331.54      5.09 o 
   5   1   9      268.61      270.44      4.55 o 
   6   1   9        0.19        1.46      1.05 o 
   7   1   9       21.79       26.79      2.32 o 
   8   1   9       37.48       41.05      2.28 o 
   9   1   9       42.85       50.99      2.52 o 
  10   1   9      124.69      129.51      3.75 o 
  11   1   9      219.42      214.13      4.88 o 
  12   1   9      393.96      372.58      6.77 o 
  13   1   9      131.54      121.33      3.79 o 
  14   1   9      173.12      161.38      4.44 o 
  15   1   9       18.16       20.66      2.12 o 
  16   1   9       19.28       19.05      2.12 o 
  17   1   9        4.43       -0.03      1.41 o 
  18   1   9       26.45       18.79      2.85 o 
  19   1   9        7.09        3.11      1.63 o 
  20   1   9        5.15        2.23      1.68 o 
  21   1   9        2.50        2.53      1.68 o 
 -22   2   9        0.01       -2.77      2.17 o 
 -21   2   9       11.63        7.54      2.69 o 
 -20   2   9       24.35       12.47      2.73 o 
 -19   2   9        0.28       -0.66      1.96 o 
 -18   2   9       18.25       17.16      3.84 o 
 -17   2   9        0.87       -0.09      1.96 o 
 -16   2   9       20.75       16.32      2.12 o 
 -15   2   9       58.27       54.06      2.98 o 
 -14   2   9       25.31       25.24      2.72 o 
 -13   2   9      107.69      108.99      3.71 o 
 -12   2   9       18.49       17.10      1.97 o 
 -11   2   9       35.59       30.70      2.28 o 
 -10   2   9      161.33      164.89      4.37 o 
  -9   2   9      432.46      418.57      7.23 o 
  -8   2   9        7.06       12.17      1.71 o 
  -7   2   9      562.93      543.37      9.88 o 
  -6   2   9      240.90      235.15      5.11 o 
  -5   2   9      265.64      252.39      5.48 o 
  -4   2   9       39.93       41.00      2.09 o 
  -3   2   9        0.33       -0.27      1.03 o 
  -2   2   9       32.16       35.60      2.22 o 
  -1   2   9       27.32       25.94      2.02 o 
   0   2   9       61.72       61.65      2.78 o 
   1   2   9      446.37      433.34      7.20 o 
   2   2   9      317.41      325.12      6.07 o 
   3   2   9       41.25       43.21      2.93 o 
   4   2   9       59.68       60.87      2.76 o 
   5   2   9      159.96      143.51      3.97 o 
   6   2   9        2.04        4.07      1.38 o 
   7   2   9        0.36        1.63      1.25 o 
   8   2   9      285.93      271.84      5.59 o 
   9   2   9       59.11       59.71      3.33 o 
  10   2   9       10.45        8.41      1.60 o 
  11   2   9       28.06       21.94      2.01 o 
  12   2   9        5.65        3.40      1.49 o 
  13   2   9        8.90        7.79      1.67 o 
  14   2   9       44.73       42.91      2.72 o 
  15   2   9       69.94       70.99      5.88 o 
  16   2   9       63.46       58.83      3.70 o 
  17   2   9      112.39      117.41      5.19 o 
  18   2   9      143.51      147.45      5.41 o 
  19   2   9       14.93       15.77      2.70 o 
 -18   3   9       19.12       24.22      2.62 o 
 -17   3   9        0.01       -0.34      1.53 o 
 -16   3   9        0.45       -0.61      1.59 o 
 -15   3   9        2.64        4.84      1.82 o 
 -14   3   9       50.34       48.29      3.61 o 
 -13   3   9        0.37        1.75      1.58 o 
 -12   3   9        0.85        0.47      1.51 o 
 -11   3   9       69.27       70.24      3.33 o 
 -10   3   9        0.00        3.06      1.52 o 
  -9   3   9       41.81       42.54      2.80 o 
  -8   3   9       23.16       18.10      2.12 o 
  -7   3   9        1.39        0.36      1.48 o 
  -6   3   9       46.66       55.33      3.58 o 
  -5   3   9       26.66       29.69      2.83 o 
  -4   3   9      272.58      281.48      7.15 o 
  -3   3   9      471.61      476.30     11.72 o 
  -2   3   9       94.66      108.80      9.75 o 
  -1   3   9       52.14       57.12      5.59 o 
   0   3   9       95.17       98.55      4.31 o 
   1   3   9        9.19        9.94      2.13 o 
   2   3   9        0.53        0.25      1.60 o 
   3   3   9        0.01       -0.57      1.46 o 
   4   3   9       22.95       21.23      2.15 o 
   5   3   9        0.04        0.59      1.47 o 
   6   3   9        0.81        2.07      1.38 o 
   7   3   9       16.66       21.20      2.16 o 
   8   3   9       23.00       22.41      2.21 o 
   9   3   9        0.44       -0.83      1.57 o 
  10   3   9       53.23       54.52      3.64 o 
  11   3   9       61.16       65.32      9.56 o 
  12   3   9       12.56       14.44      2.88 o 
  13   3   9       59.29       60.48      4.65 o 
  14   3   9       38.14       45.72      4.38 o 
  15   3   9        2.48        3.75      2.52 o 
  -8   4   9       18.95       15.00      2.29 o 
  -7   4   9       25.16       28.03      4.01 o 
  -6   4   9        0.86        2.34      2.17 o 
  -5   4   9        0.36       -0.40      2.02 o 
  -4   4   9        1.55       -1.95      1.82 o 
  -3   4   9        0.08       -1.66      3.32 o 
  -2   4   9        2.02        0.51      2.53 o 
  -1   4   9        0.11       -0.39      1.94 o 
   0   4   9       10.69       11.80      5.03 o 
   1   4   9       26.04       30.62      4.07 o 
   2   4   9       26.18       30.85      4.08 o 
   3   4   9       10.60       11.83      4.82 o 
   4   4   9        0.47       -1.70      2.48 o 
   5   4   9       15.09       11.41      3.14 o 
 -23   0  10        2.24        1.31      4.49 o 
 -22   0  10       55.34       58.40      4.94 o 
 -21   0  10        0.25       -0.60      2.13 o 
 -20   0  10       10.29        9.30      2.71 o 
 -19   0  10       10.23       16.28      3.93 o 
 -18   0  10       49.94       51.11      3.49 o 
 -17   0  10        0.04        9.21      2.13 o 
 -16   0  10      956.57      900.22     14.25 o 
 -15   0  10      201.83      202.55      5.82 o 
 -14   0  10       65.15       73.40      3.69 o 
 -13   0  10        3.63        4.91      1.74 o 
 -12   0  10      412.45      368.09      7.71 o 
 -11   0  10      481.14      458.31      8.68 o 
 -10   0  10      118.31      122.06      4.19 o 
  -9   0  10      104.38       85.06      3.53 o 
  -8   0  10       85.30       76.09      3.37 o 
  -7   0  10      492.05      503.65     15.38 o 
  -6   0  10        1.52        0.46      1.23 o 
  -5   0  10      204.36      203.23      6.43 o 
  -4   0  10        5.98       13.82      2.36 o 
  -3   0  10      358.24      358.95      8.83 o 
  -2   0  10      518.14      521.64     11.13 o 
  -1   0  10      614.33      610.13     12.34 o 
   0   0  10        7.77        9.23      1.63 o 
   1   0  10     1183.29     1185.11     15.86 o 
   2   0  10        3.09        5.31      1.81 o 
   3   0  10      181.81      193.02      9.86 o 
   4   0  10      490.01      504.21     15.65 o 
   5   0  10       44.22       37.06      3.11 o 
   6   0  10       25.35       32.14      3.03 o 
   7   0  10      128.93      134.95      5.37 o 
   8   0  10       93.21      101.78      4.98 o 
   9   0  10     1130.88     1140.32     20.21 o 
  10   0  10      126.49      126.92      8.41 o 
  11   0  10       23.97       28.63      4.15 o 
  12   0  10       86.28       73.43      4.41 o 
  13   0  10      115.59       95.75      5.01 o 
  14   0  10        4.10        3.48      2.14 o 
  15   0  10       32.20       37.03      4.08 o 
  16   0  10      201.91      198.02      7.33 o 
  17   0  10       31.88       37.63      3.88 o 
  18   0  10      278.42      265.03      8.89 o 
  19   0  10       17.37       18.31      3.29 o 
  20   0  10       12.71        5.39      2.70 o 
 -22   1  10       63.61       72.84      4.61 o 
 -21   1  10       31.25       29.26      3.38 o 
 -20   1  10       69.09       71.59      5.04 o 
 -19   1  10      104.52       99.77      4.71 o 
 -18   1  10        0.64       -2.78      1.91 o 
 -17   1  10        5.27        3.89      2.12 o 
 -16   1  10        0.37        0.36      1.79 o 
 -15   1  10        0.02        2.23      1.84 o 
 -14   1  10      143.07      137.29      5.01 o 
 -13   1  10       39.91       39.16      4.22 o 
 -12   1  10      317.22      284.80      5.95 o 
 -11   1  10        0.17       -1.03      1.33 o 
 -10   1  10       62.39       59.69      2.91 o 
  -9   1  10       34.35       33.65      2.89 o 
  -8   1  10       49.33       52.89      2.33 o 
  -7   1  10        0.26       -0.03      1.07 o 
  -6   1  10        1.09        1.22      1.08 o 
  -5   1  10      706.39      681.74      8.44 o 
  -4   1  10        0.07        2.55      2.21 o 
  -3   1  10      356.68      350.92      4.89 o 
  -2   1  10      171.58      168.97      3.24 o 
  -1   1  10       17.65       17.50      1.73 o 
   0   1  10       33.16       38.78      2.37 o 
   1   1  10      154.97      153.10      3.97 o 
   2   1  10        1.08        2.77      1.30 o 
   3   1  10      156.02      147.35      4.10 o 
   4   1  10      120.78      114.02      4.13 o 
   5   1  10      263.67      273.57      6.50 o 
   6   1  10      247.83      239.29      5.05 o 
   7   1  10      109.81      122.82      3.68 o 
   8   1  10       47.62       47.49      2.56 o 
   9   1  10       78.13       80.60      3.13 o 
  10   1  10      296.56      307.41      6.15 o 
  11   1  10       13.21       14.66      1.91 o 
  12   1  10        6.01        3.29      1.43 o 
  13   1  10        2.64        1.71      1.45 o 
  14   1  10       16.78       20.59      2.23 o 
  15   1  10        1.55        2.17      1.53 o 
  16   1  10        7.43        5.58      1.67 o 
  17   1  10        0.47       -1.96      1.37 o 
  18   1  10        5.22        4.14      1.82 o 
  19   1  10       61.30       62.33      3.75 o 
 -20   2  10        0.01       -4.81      4.37 o 
 -19   2  10        0.99        2.39      3.36 o 
 -18   2  10        3.21        6.45      3.23 o 
 -17   2  10       28.40       25.04      3.13 o 
 -16   2  10       34.30       36.19      4.75 o 
 -15   2  10       59.04       53.27      4.32 o 
 -14   2  10       43.04       37.12      2.71 o 
 -13   2  10       70.63       76.50      3.39 o 
 -12   2  10        8.46       10.23      1.80 o 
 -11   2  10       59.97       54.39      3.74 o 
 -10   2  10       22.13       25.22      2.23 o 
  -9   2  10       10.00        7.09      1.70 o 
  -8   2  10       45.11       43.18      2.58 o 
  -7   2  10       38.09       35.50      2.88 o 
  -6   2  10       84.42       80.69      4.27 o 
  -5   2  10        1.33        3.08      1.59 o 
  -4   2  10       12.58       10.88      2.04 o 
  -3   2  10       54.61       56.03      3.15 o 
  -2   2  10       89.05       91.21      3.28 o 
  -1   2  10        0.22        1.87      1.29 o 
   0   2  10       63.08       63.08      3.22 o 
   1   2  10      253.41      251.21      5.42 o 
   2   2  10       39.38       41.00      3.08 o 
   3   2  10        2.94        3.97      1.34 o 
   4   2  10       51.86       45.60      2.60 o 
   5   2  10       73.86       80.28      3.20 o 
   6   2  10       33.55       33.42      2.35 o 
   7   2  10        6.61        5.37      1.74 o 
   8   2  10        0.25       -1.49      1.31 o 
   9   2  10       14.91       11.98      2.10 o 
  10   2  10       18.97       18.84      2.41 o 
  11   2  10       28.91       35.35      4.23 o 
  12   2  10        4.91        7.01      2.00 o 
  13   2  10        1.80        3.29      1.77 o 
  14   2  10       44.32       39.87      3.24 o 
  15   2  10       21.90       27.45      2.52 o 
  16   2  10        0.83        1.14      1.65 o 
  17   2  10        1.13        5.41      2.15 o 
 -15   3  10        7.48        5.39      2.60 o 
 -14   3  10        0.93       -0.40      1.59 o 
 -13   3  10       14.42       11.17      2.98 o 
 -12   3  10       70.54       67.69      5.62 o 
 -11   3  10        0.88        1.85      1.62 o 
 -10   3  10       12.11        8.57      1.92 o 
  -9   3  10       17.08       14.68      2.03 o 
  -8   3  10       19.67       15.11      2.11 o 
  -7   3  10       19.06       16.13      2.52 o 
  -6   3  10        0.76       -1.37      1.60 o 
  -5   3  10        1.27        3.60      1.96 o 
  -4   3  10       16.03       17.89      2.59 o 
  -3   3  10        4.04        2.79      1.93 o 
  -2   3  10        0.78        2.00      1.76 o 
  -1   3  10        0.50       -0.62      1.66 o 
   0   3  10        6.39        5.17      2.02 o 
   1   3  10        5.26        3.41      1.81 o 
   2   3  10        6.09        4.10      1.90 o 
   3   3  10       13.88        9.08      2.18 o 
   4   3  10        0.01        4.17      1.81 o 
   5   3  10       12.81       13.08      2.00 o 
   6   3  10        5.75        4.30      1.63 o 
   7   3  10        0.88        0.94      1.48 o 
   8   3  10        7.43        9.55      1.91 o 
   9   3  10        7.65       12.29      2.94 o 
  10   3  10        3.16        5.16      2.56 o 
  11   3  10        8.12        7.38      2.84 o 
  12   3  10        1.97        5.04      2.71 o 
 -20   1  11       47.89       58.25      4.28 o 
 -19   1  11        1.52        1.58      2.27 o 
 -18   1  11        0.22       -0.42      2.10 o 
 -17   1  11        0.13       -0.86      1.91 o 
 -16   1  11       10.32        7.07      2.28 o 
 -15   1  11       17.87       24.42      2.89 o 
 -14   1  11       48.84       48.40      3.56 o 
 -13   1  11       13.80       11.29      2.40 o 
 -12   1  11        2.42        2.43      1.85 o 
 -11   1  11       14.49        9.35      1.80 o 
 -10   1  11       70.00       76.94      3.27 o 
  -9   1  11       33.07       33.46      4.38 o 
  -8   1  11       11.55        8.49      1.96 o 
  -7   1  11        1.56        2.57      1.13 o 
  -6   1  11      396.20      376.22      5.94 o 
  -5   1  11        8.01       11.92      1.47 o 
  -4   1  11      349.30      317.46      5.32 o 
  -3   1  11       42.33       45.81      2.55 o 
  -2   1  11        0.82        0.44      1.73 o 
  -1   1  11        0.03        0.53      1.17 o 
   0   1  11        5.86        6.52      1.52 o 
   1   1  11        0.04       -0.62      1.30 o 
   2   1  11        0.48        0.34      1.42 o 
   3   1  11       61.36       68.52      3.51 o 
   4   1  11        1.01        1.44      1.52 o 
   5   1  11      129.69      126.48      4.87 o 
   6   1  11       19.52       21.94      2.46 o 
   7   1  11       51.69       58.89      4.31 o 
   8   1  11      154.97      148.43      5.09 o 
   9   1  11      221.34      219.62      6.22 o 
  10   1  11       29.59       24.29      2.27 o 
  11   1  11        2.93        3.11      1.49 o 
  12   1  11        3.38        4.04      1.59 o 
  13   1  11       22.97       18.87      2.17 o 
  14   1  11       59.57       52.54      3.11 o 
  15   1  11       23.44       18.16      2.92 o 
  16   1  11       11.92       10.47      2.02 o 
  17   1  11       16.86       14.71      2.64 o 
 -18   2  11        2.76        0.40      2.89 o 
 -17   2  11       30.78       25.29      3.26 o 
 -16   2  11       44.76       43.20      5.21 o 
 -15   2  11        0.42        0.54      1.99 o 
 -14   2  11        3.20        8.28      2.37 o 
 -13   2  11       18.59       12.27      2.54 o 
 -12   2  11       79.82       86.16      4.33 o 
 -11   2  11       10.90        7.44      2.21 o 
 -10   2  11        5.52        4.44      1.61 o 
  -9   2  11        0.09        0.84      1.41 o 
  -8   2  11      191.13      183.02      4.79 o 
  -7   2  11       45.28       36.71      3.04 o 
  -6   2  11       15.33       18.51      2.37 o 
  -5   2  11        3.19        4.18      1.80 o 
  -4   2  11        1.96        1.68      1.63 o 
  -3   2  11       51.56       59.97      4.08 o 
  -2   2  11       89.73       92.40      3.66 o 
  -1   2  11        3.55        6.76      1.57 o 
   0   2  11        0.56        0.37      1.26 o 
   1   2  11        8.30        7.25      1.68 o 
   2   2  11       56.72       59.09      3.24 o 
   3   2  11       15.18       14.04      1.92 o 
   4   2  11        3.54        0.81      1.38 o 
   5   2  11       87.51       93.17      4.14 o 
   6   2  11        6.28        8.17      2.07 o 
   7   2  11       39.81       34.18      2.96 o 
   8   2  11       41.80       39.70      3.17 o 
   9   2  11       66.03       67.65      3.89 o 
  10   2  11        0.17        2.70      1.79 o 
  11   2  11       75.32       72.58      5.00 o 
  12   2  11       88.73       80.55      5.61 o 
  13   2  11       10.14        9.47      3.15 o 
  14   2  11       65.45       72.99      4.29 o 
 -11   3  11        0.24       -1.71      1.68 o 
 -10   3  11        0.14       -0.27      1.58 o 
  -9   3  11       68.32       68.43      4.15 o 
  -8   3  11       13.47        9.37      2.34 o 
  -7   3  11        1.71        4.31      2.09 o 
  -6   3  11       59.85       66.87      5.93 o 
  -5   3  11        4.65        8.93      2.55 o 
  -4   3  11       80.10       63.56      4.06 o 
  -3   3  11        2.16        3.58      1.98 o 
  -2   3  11       32.00       36.84      4.92 o 
  -1   3  11        2.00        3.09      1.94 o 
   0   3  11        0.02        1.78      1.92 o 
   1   3  11        2.92        4.27      2.38 o 
   2   3  11       33.69       37.40      3.30 o 
   3   3  11       23.24       15.76      3.17 o 
   4   3  11        1.93        2.79      3.06 o 
   5   3  11       22.93       25.54      2.52 o 
   6   3  11       71.86       75.22      3.59 o 
   7   3  11        1.30        0.49      2.67 o 
   8   3  11       13.73       21.83      2.86 o 
 -19   0  12       18.62       19.09      3.50 o 
 -18   0  12       64.82       74.37      4.39 o 
 -17   0  12       14.88       13.34      2.55 o 
 -16   0  12       54.62       70.55      4.12 o 
 -15   0  12       70.07       85.56      8.05 o 
 -14   0  12       12.84       20.53      2.80 o 
 -13   0  12        1.12        0.64      2.30 o 
 -12   0  12       71.55       54.93      3.48 o 
 -11   0  12        0.75        0.67      1.53 o 
 -10   0  12       56.34       60.60      4.42 o 
  -9   0  12      208.74      186.24      6.83 o 
  -8   0  12        0.47       -0.85      3.99 o 
  -7   0  12       13.06       15.83      2.74 o 
  -6   0  12        5.52        6.69      2.36 o 
  -5   0  12      195.71      186.43      6.82 o 
  -4   0  12      840.30      849.50     17.66 o 
  -3   0  12       25.25       38.88      4.96 o 
  -2   0  12      411.66      429.80     15.75 o 
  -1   0  12      161.14      169.48      9.54 o 
   0   0  12      427.98      376.06     14.64 o 
   1   0  12        1.09        5.77      3.35 o 
   2   0  12        2.64        3.00      3.14 o 
   3   0  12        0.43        0.93      2.47 o 
   4   0  12        8.57       10.19      3.70 o 
   5   0  12        8.42        3.49      3.28 o 
   6   0  12       83.45       86.66      7.40 o 
   7   0  12       50.58       49.22      4.08 o 
   8   0  12        0.18       -1.83      1.86 o 
   9   0  12       30.59       35.11      3.75 o 
  10   0  12      467.75      477.42     12.06 o 
  11   0  12        1.83        6.50      2.59 o 
  12   0  12       29.69       32.91      3.85 o 
  13   0  12      185.75      195.03     15.98 o 
  14   0  12       55.85       62.43      4.91 o 
  15   0  12        1.05        1.33      2.47 o 
 -18   1  12       10.74       13.84      3.56 o 
 -17   1  12        1.07       -1.00      2.65 o 
 -16   1  12        0.14        1.33      2.82 o 
 -15   1  12       75.23       68.19      3.55 o 
 -14   1  12        4.29        5.18      1.73 o 
 -13   1  12        7.77        9.90      1.92 o 
 -12   1  12       46.59       49.97      3.02 o 
 -11   1  12        5.55        6.79      1.60 o 
 -10   1  12      125.80      124.87      3.61 o 
  -9   1  12        3.52        2.76      1.26 o 
  -8   1  12       16.71       15.02      1.73 o 
  -7   1  12      135.58      131.94      3.57 o 
  -6   1  12       10.67       12.11      1.58 o 
  -5   1  12        4.42        3.13      1.72 o 
  -4   1  12       34.98       26.93      2.81 o 
  -3   1  12        0.07       -1.79      2.92 o 
  -2   1  12       11.34       15.50      2.51 o 
  -1   1  12      219.72      212.15      6.01 o 
   0   1  12       10.54        9.80      4.04 o 
   1   1  12        4.96        7.47      1.98 o 
   2   1  12      364.48      384.01      8.39 o 
   3   1  12        0.09        1.15      1.58 o 
   4   1  12        3.63        7.74      2.06 o 
   5   1  12       18.31       20.89      2.52 o 
   6   1  12       32.23       32.99      2.98 o 
   7   1  12       48.17       58.02      4.38 o 
   8   1  12        0.00       -0.54      1.48 o 
   9   1  12        0.06        0.08      1.59 o 
  10   1  12        0.19        1.54      1.83 o 
  11   1  12        7.96        9.33      3.58 o 
  12   1  12        0.22        1.67      1.90 o 
  13   1  12       21.16       23.53      2.92 o 
  14   1  12       13.05       10.94      2.14 o 
 -14   2  12        1.03       -1.49      1.89 o 
 -13   2  12       29.10       23.94      3.08 o 
 -12   2  12       12.89       18.53      2.88 o 
 -11   2  12        1.69        0.51      1.99 o 
 -10   2  12       10.86       10.79      2.39 o 
  -9   2  12        1.00        2.18      1.93 o 
  -8   2  12        9.38        5.16      2.64 o 
  -7   2  12       90.65       82.30      5.21 o 
  -6   2  12        0.03        2.94      1.83 o 
  -5   2  12       10.19       11.28      2.77 o 
  -4   2  12       36.35       38.38      3.15 o 
  -3   2  12        1.53        3.86      1.83 o 
  -2   2  12        4.72        2.43      1.46 o 
  -1   2  12        1.30        2.05      1.50 o 
   0   2  12       13.52       19.31      2.14 o 
   1   2  12       36.84       40.92      2.74 o 
   2   2  12       35.33       40.59      2.75 o 
   3   2  12        8.76        9.43      2.17 o 
   4   2  12       18.26       19.25      2.55 o 
   5   2  12        6.15        5.81      2.12 o 
   6   2  12        3.31        9.62      2.21 o 
   7   2  12        1.36        2.05      1.77 o 
   8   2  12        1.67        3.15      1.92 o 
   9   2  12       11.98       10.97      2.80 o 
  10   2  12        6.83       13.41      3.06 o 
  -4   3  12        6.11        4.07      2.26 o 
  -3   3  12        0.00        0.45      2.00 o 
  -2   3  12       10.54       11.08      2.53 o 
  -1   3  12        0.55        0.09      1.94 o 
   0   3  12        0.28       -0.37      1.97 o 
 -14   1  13       16.22       21.18      2.40 o 
 -13   1  13        9.46       12.68      2.14 o 
 -12   1  13       28.20       28.91      2.58 o 
 -11   1  13       22.19       21.65      2.82 o 
 -10   1  13       12.74       15.07      2.98 o 
  -9   1  13        1.28        3.65      1.35 o 
  -8   1  13       76.06       71.35      3.00 o 
  -7   1  13       86.75       75.24      4.10 o 
  -6   1  13       37.75       41.63      3.29 o 
  -5   1  13        0.39       -1.33      1.84 o 
  -4   1  13       12.42       11.33      2.56 o 
  -3   1  13       15.20       17.88      2.53 o 
  -2   1  13        3.12        7.49      5.05 o 
  -1   1  13       11.72       14.40      3.14 o 
   0   1  13      175.15      176.98      7.31 o 
   1   1  13       25.54       28.98      4.91 o 
   2   1  13       11.18       11.37      2.88 o 
   3   1  13       16.55       16.30      4.79 o 
   4   1  13       41.89       43.39      3.42 o 
   5   1  13        6.69        7.89      2.18 o 
   6   1  13        0.30       -0.48      1.65 o 
   7   1  13       12.13        7.44      2.24 o 
   8   1  13        1.79        1.85      2.81 o 
   9   1  13       30.04       28.32      3.12 o 
  10   1  13        8.19        8.41      2.37 o 
  -9   2  13        0.47        2.21      2.60 o 
  -8   2  13       16.53       22.51      7.37 o 
  -7   2  13        1.57        5.65      2.69 o 
  -6   2  13       44.50       51.08      8.96 o 
  -5   2  13       21.92       31.72      6.91 o 
  -4   2  13        8.25        7.12      2.79 o 
  -3   2  13        0.33        3.28      2.39 o 
  -2   2  13       65.24       67.73      4.04 o 
  -1   2  13        1.31        2.88      1.66 o 
   0   2  13       48.88       47.87      3.51 o 
   1   2  13        0.06        1.21      1.86 o 
   2   2  13        7.02        6.71      2.28 o 
   3   2  13       21.93       23.14      2.80 o 
   4   2  13       41.87       29.90      3.12 o 
   5   2  13        0.14        1.39      2.26 o 
 -10   0  14        1.92        3.74      2.59 o 
  -9   0  14       80.52       88.69      5.41 o 
  -8   0  14       33.17       40.58      4.18 o 
  -7   0  14       15.94       19.76      5.00 o 
  -6   0  14       22.85       29.69      5.65 o 
  -5   0  14        5.18       13.75      4.51 o 
  -4   0  14        1.24        2.70      3.51 o 
  -3   0  14       66.83       57.41      6.91 o 
  -2   0  14        0.91        4.19      3.51 o 
  -1   0  14       22.76       21.85      4.93 o 
   0   0  14       75.68       81.38      8.05 o 
   1   0  14        0.04        5.75      3.61 o 
   2   0  14        3.22       12.85      4.40 o 
   3   0  14       75.66       68.35      7.38 o 
   5   0  14       79.23      105.42      8.89 o 
   6   0  14      102.71      107.98      8.98 o 
  -8   1  14        7.78        3.95      2.10 o 
  -7   1  14        3.81        2.12      2.06 o 
  -6   1  14        2.37        1.51      2.24 o 
  -5   1  14       12.99       15.09      2.57 o 
  -4   1  14       26.29       32.93      9.93 o 
  -3   1  14       39.53       47.71      4.59 o 
  -2   1  14        1.63        2.60      2.45 o 
  -1   1  14       77.04       81.01      8.21 o 
   0   1  14       19.53       30.86      3.97 o 
   1   1  14       16.39       11.61      3.10 o 
   2   1  14       56.91       62.03     10.65 o 
   3   1  14       17.82       20.42      3.54 o 
   4   1  14       29.23       28.45      5.18 o 
                                                 
